# Supplementary material for: Editing efficiencies with Cas9 orthologs, Cas12a endonucleases, and temperature in rice
Source: Front Genome Ed. 2023 Mar 17;5:1074641. doi: 10.3389/fgeed.2023.1074641 (PMC10080323; doi:10.3389/fgeed.2023.1074641)
Supplement: Supplementary file 1 [file Table2.XLSX]

## Sheet: Suppl. Table S2
Supplementary Table S2: List of oligonucleotides used in this study
PrimerID	Primer Sequence (5' → 3')	Primer Pair	Amplicon Size (bp)	Amplicon Size (bp)	Description
OsPDS_ex5-F2	GTCTTCTTTCAACCTACTATTCC				Amplify/Sanger sequence OsPDS gene (exon 5)
OsPDS_ex5-R2	ACATAAGCTTGGCCACC	OsPDS_ex5-F2	635	635	Amplify/Sanger sequence OsPDS gene (exon 5)
OsPDS_ex10-F	TGCAACACCAGGTGATTTTC				Amplify/Sanger sequence OsPDS gene (exon 10)
OsPDS_ex10-R	TTTGGGCCTTTTGTTACAGC	OsPDS_ex10-F	736	736	Amplify/Sanger sequence OsPDS gene (exon 10)
19GOs011	CCTACACGACGCTCTTCCGATCTTCATTTTGTGCCTGTATGTAACCA				PE150 Library Prep - PDS Exon 5 (PDS_ex5_PE150-F)
19GOs012	GTTCAGACGTGTGCTCTTCCGATCTCCAGCGCTGCATATGATCT	19GOs011	222 + 47	269	PE150 Library Prep - PDS Exon 5 (PDS_ex5_PE150-R)
19GOs013	CCTACACGACGCTCTTCCGATCTTCATCGAGTTTGTGGTTCTCCTT				PE150 Library Prep - PDS Exon 10 (PDS_ex10_PE150-F)
19GOs014	GTTCAGACGTGTGCTCTTCCGATCCCAATTTGGGCAATACAAATCG	19GOs013	220 + 47	267	PE150 Library Prep - PDS Exon 10 (PDS_ex10_PE150-R)
20GOs001	CCTACACGACGCTCTTCCGATCTTTCTTCCAAAACATCAACAACG				PE150 Library Prep - PDS AsCas12a/Mb3Cas12a Off-target #1
20GOs002	GTTCAGACGTGTGCTCTTCCGATCTCCCTGTGAGCAAAACACTG	20GOs001	203 + 47	250	PE150 Library Prep - PDS AsCas12a/Mb3Cas12a Off-target #1
20GOs003	CCTACACGACGCTCTTCCGATCTATTCATCTTTGGCGGCACTA				PE150 Library Prep - PDS AsCas12a/Mb3Cas12a Off-target #2
20GOs004	GTTCAGACGTGTGCTCTTCCGATCTCGGAGGGGATTAAATAGGG	20GOs003	209 + 47	256	PE150 Library Prep - PDS AsCas12a/Mb3Cas12a Off-target #2
20GOs005	CCTACACGACGCTCTTCCGATCTTCATTGTCTCGTCCAATCCA				PE150 Library Prep - PDS AsCas12a/Mb3Cas12a Off-target #3
20GOs006	GTTCAGACGTGTGCTCTTCCGATCTCCAACTCCACTCCGAGTTT	20GOs005	233 + 47	280	PE150 Library Prep - PDS AsCas12a/Mb3Cas12a Off-target #3
20GOs007	CCTACACGACGCTCTTCCGATCTAAAGCAGCCCACGTACCTTA				PE150 Library Prep - PDS SaCas9 Off-target #1
20GOs008	GTTCAGACGTGTGCTCTTCCGATCGGCCCATATCACTGACAACC	20GOs007	187 + 47	234	PE150 Library Prep - PDS SaCas9 Off-target #1
20GOs009	CCTACACGACGCTCTTCCGATCTATTCGTTCTTGGCGAGATTG				PE150 Library Prep - PDS SaCas9 Off-target #2
20GOs010	GTTCAGACGTGTGCTCTTCCGATCGCATTTGGTGCATGTACGTC	20GOs009	222 + 47	269	PE150 Library Prep - PDS SaCas9 Off-target #2
20GOs011	CCTACACGACGCTCTTCCGATCTGCCTTTTGCCCTTACAATCA				PE150 Library Prep - PDS SaCas9 Off-target #3
20GOs012	GTTCAGACGTGTGCTCTTCCGATCGCCAACTGAACACAGCCCTA	20GOs011	194 + 47	241	PE150 Library Prep - PDS SaCas9 Off-target #3
20GOs013	CCTACACGACGCTCTTCCGATCTGAGGGACATTATGCGAAGTGA				PE150 Library Prep - PDS SpCas9 Off-target #1
20GOs014	GTTCAGACGTGTGCTCTTCCGATCGCGCACACACCTTACCCTTA	20GOs013	191 + 47	238	PE150 Library Prep - PDS SpCas9 Off-target #1
20GOs015	CCTACACGACGCTCTTCCGATCTTTTGCGTGTGTGTGTGATTG				PE150 Library Prep - PDS SpCas9 Off-target #2
20GOs016	GTTCAGACGTGTGCTCTTCCGATCGGCGATGGTGTTCTTGATCT	20GOs015	222 + 47	269	PE150 Library Prep - PDS SpCas9 Off-target #2
20GOs017	CCTACACGACGCTCTTCCGATCTGCACAGGTCAGGACTAATCG				PE150 Library Prep - PDS SpCas9 Off-target #3
20GOs018	GTTCAGACGTGTGCTCTTCCGATCCTGCAAAGGCACTTGATGTC	20GOs017	209 + 47	256	PE150 Library Prep - PDS SpCas9 Off-target #3
20GOs019	CCTACACGACGCTCTTCCGATCTCTGTGCTGCAGCTGAGGTAA				PE150 Library Prep - PDS St1Cas9 Off-target #1
20GOs020	GTTCAGACGTGTGCTCTTCCGATCACATGGCACAAGGTAAAGCA	20GOs019	182 + 47	229	PE150 Library Prep - PDS St1Cas9 Off-target #1
20GOs021	CCTACACGACGCTCTTCCGATCTTCATCAGGGTTGTCACTGGA				PE150 Library Prep - PDS St1Cas9 Off-target #2
20GOs022	GTTCAGACGTGTGCTCTTCCGATCACCAGAAAATTGCCCCATCT	20GOs021	201 + 47	248	PE150 Library Prep - PDS St1Cas9 Off-target #2
20GOs023	CCTACACGACGCTCTTCCGATCTTGTCACCATCGGTGGACTAA				PE150 Library Prep - PDS St1Cas9 Off-target #3
20GOs024	GTTCAGACGTGTGCTCTTCCGATCTGAGCGTCATGCGCTTAATA	20GOs023	212 + 47	259	PE150 Library Prep - PDS St1Cas9 Off-target #3
Underlined bases correspond to Illumina Truseq adapter tails.
