# Supplementary material for: Editing efficiencies with Cas9 orthologs, Cas12a endonucleases, and temperature in rice
Source: Front Genome Ed. 2023 Mar 17;5:1074641. doi: 10.3389/fgeed.2023.1074641 (PMC10080323; doi:10.3389/fgeed.2023.1074641)
Supplement: Supplementary file 2 [file Table3.XLSX]

## Sheet: Mb3Cas12a
	Assessing activity of different Cas9 and Cas12a proteins at different temperatures
	Replicate	RGEN	Temp.	Explant	Visual Scoring	HygR	Event	On-Target
								Reads	Edition	Editing Pattern	Allele														T	T	T	V	B1	B2	B3	B4	B5	B6	B7	B8	B9	B10	B11	B12	B13	B14	B15
												1	2	3	4	5	6	7	8	9	10	11	12	13	14	15	16	17	18	19	20	21	22	23	24	25	26	27	28	29	30	31	32
				Performer 7	0	0			no_indel	Wild-type	Allele 1	T	A	T	A	C	C	T	T	T	T	T	G	G	T	T	T	A	A	G	T	T	G	G	A	G	C	T	T	A	T	C	C
											Allele 2	T	A	T	A	C	C	T	T	T	T	T	G	G	T	T	T	A	A	G	T	T	G	G	A	G	C	T	T	A	T	C	C
	1	Mb3Cas12a	27°C	C1		1	C1-1	317	no_indel	Wild-type	Allele 1	T	A	T	A	C	C	T	T	T	T	T	G	G	T	T	T	A	A	G	T	T	G	G	A	G	C	T	T	A	T	C	C
											Allele 2	T	A	T	A	C	C	T	T	T	T	T	G	G	T	T	T	A	A	G	T	T	G	G	A	G	C	T	T	A	T	C	C
	1	Mb3Cas12a	27°C	C2		1	C2-1	373	no_indel	Wild-type	Allele 1	T	A	T	A	C	C	T	T	T	T	T	G	G	T	T	T	A	A	G	T	T	G	G	A	G	C	T	T	A	T	C	C
											Allele 2	T	A	T	A	C	C	T	T	T	T	T	G	G	T	T	T	A	A	G	T	T	G	G	A	G	C	T	T	A	T	C	C
							C2-2	338	no_indel	Wild-type	Allele 1	T	A	T	A	C	C	T	T	T	T	T	G	G	T	T	T	A	A	G	T	T	G	G	A	G	C	T	T	A	T	C	C
											Allele 2	T	A	T	A	C	C	T	T	T	T	T	G	G	T	T	T	A	A	G	T	T	G	G	A	G	C	T	T	A	T	C	C
	1	Mb3Cas12a	27°C	C3		1	C3-1	537	no_indel	Wild-type	Allele 1	T	A	T	A	C	C	T	T	T	T	T	G	G	T	T	T	A	A	G	T	T	G	G	A	G	C	T	T	A	T	C	C
											Allele 2	T	A	T	A	C	C	T	T	T	T	T	G	G	T	T	T	A	A	G	T	T	G	G	A	G	C	T	T	A	T	C	C
							C3-2	264	no_indel	Wild-type	Allele 1	T	A	T	A	C	C	T	T	T	T	T	G	G	T	T	T	A	A	G	T	T	G	G	A	G	C	T	T	A	T	C	C
											Allele 2	T	A	T	A	C	C	T	T	T	T	T	G	G	T	T	T	A	A	G	T	T	G	G	A	G	C	T	T	A	T	C	C
	1	Mb3Cas12a	27°C	C4		1	C4-1	365	no_indel	Wild-type	Allele 1	T	A	T	A	C	C	T	T	T	T	T	G	G	T	T	T	A	A	G	T	T	G	G	A	G	C	T	T	A	T	C	C
											Allele 2	T	A	T	A	C	C	T	T	T	T	T	G	G	T	T	T	A	A	G	T	T	G	G	A	G	C	T	T	A	T	C	C
							C4-2	265	no_indel	Wild-type	Allele 1	T	A	T	A	C	C	T	T	T	T	T	G	G	T	T	T	A	A	G	T	T	G	G	A	G	C	T	T	A	T	C	C
											Allele 2	T	A	T	A	C	C	T	T	T	T	T	G	G	T	T	T	A	A	G	T	T	G	G	A	G	C	T	T	A	T	C	C
	1	Mb3Cas12a	27°C	C5		1	C5-1	228	no_indel	Wild-type	Allele 1	T	A	T	A	C	C	T	T	T	T	T	G	G	T	T	T	A	A	G	T	T	G	G	A	G	C	T	T	A	T	C	C
											Allele 2	T	A	T	A	C	C	T	T	T	T	T	G	G	T	T	T	A	A	G	T	T	G	G	A	G	C	T	T	A	T	C	C
	1	Mb3Cas12a	27°C	C6		1	C6-1	469	no_indel	Wild-type	Allele 1	T	A	T	A	C	C	T	T	T	T	T	G	G	T	T	T	A	A	G	T	T	G	G	A	G	C	T	T	A	T	C	C
											Allele 2	T	A	T	A	C	C	T	T	T	T	T	G	G	T	T	T	A	A	G	T	T	G	G	A	G	C	T	T	A	T	C	C
	1	Mb3Cas12a	27°C	C7		1	C7-1	402	no_indel	Wild-type	Allele 1	T	A	T	A	C	C	T	T	T	T	T	G	G	T	T	T	A	A	G	T	T	G	G	A	G	C	T	T	A	T	C	C
											Allele 2	T	A	T	A	C	C	T	T	T	T	T	G	G	T	T	T	A	A	G	T	T	G	G	A	G	C	T	T	A	T	C	C
							C7-2	484	no_indel	Wild-type	Allele 1	T	A	T	A	C	C	T	T	T	T	T	G	G	T	T	T	A	A	G	T	T	G	G	A	G	C	T	T	A	T	C	C
											Allele 2	T	A	T	A	C	C	T	T	T	T	T	G	G	T	T	T	A	A	G	T	T	G	G	A	G	C	T	T	A	T	C	C
							C7-3	400	no_indel	Wild-type	Allele 1	T	A	T	A	C	C	T	T	T	T	T	G	G	T	T	T	A	A	G	T	T	G	G	A	G	C	T	T	A	T	C	C
											Allele 2	T	A	T	A	C	C	T	T	T	T	T	G	G	T	T	T	A	A	G	T	T	G	G	A	G	C	T	T	A	T	C	C
	1	Mb3Cas12a	27°C	C8		1	C8-1	425	no_indel	Wild-type	Allele 1	T	A	T	A	C	C	T	T	T	T	T	G	G	T	T	T	A	A	G	T	T	G	G	A	G	C	T	T	A	T	C	C
											Allele 2	T	A	T	A	C	C	T	T	T	T	T	G	G	T	T	T	A	A	G	T	T	G	G	A	G	C	T	T	A	T	C	C
							C8-2	364	no_indel	Wild-type	Allele 1	T	A	T	A	C	C	T	T	T	T	T	G	G	T	T	T	A	A	G	T	T	G	G	A	G	C	T	T	A	T	C	C
											Allele 2	T	A	T	A	C	C	T	T	T	T	T	G	G	T	T	T	A	A	G	T	T	G	G	A	G	C	T	T	A	T	C	C
	1	Mb3Cas12a	27°C	C9	0	0	na
	1	Mb3Cas12a	27°C	C10	0	0	na
	1	Mb3Cas12a	27°C	C11	0	0	na
	1	Mb3Cas12a	27°C	C12	0	0	na
	1	Mb3Cas12a	27°C	C13	0	0	na
	1	Mb3Cas12a	27°C	C14	0	0	na
	1	Mb3Cas12a	27°C	C15	0	0	na
	1	Mb3Cas12a	27°C	C16	0	0	na
	1	Mb3Cas12a	27°C	C17	0	0	na
	1	Mb3Cas12a	27°C	C18	0	0	na
	1	Mb3Cas12a	27°C	C19	0	0	na
	1	Mb3Cas12a	27°C	C20	0	0	na
	1	Mb3Cas12a	27°C	C21	0	0	na
	1	Mb3Cas12a	27°C	C22	0	0	na
	1	Mb3Cas12a	27°C	C23	0	0	na
	1	Mb3Cas12a	27°C	C24	0	0	na
	1	Mb3Cas12a	27°C	C25	0	0	na
	1	Mb3Cas12a	37°C	C1	0	1	C1-1	111	no_indel	Wild-type	Allele 1	T	A	T	A	C	C	T	T	T	T	T	G	G	T	T	T	A	A	G	T	T	G	G	A	G	C	T	T	A	T	C	C
											Allele 2	T	A	T	A	C	C	T	T	T	T	T	G	G	T	T	T	A	A	G	T	T	G	G	A	G	C	T	T	A	T	C	C
							C1-2	90	no_indel	Wild-type	Allele 1	T	A	T	A	C	C	T	T	T	T	T	G	G	T	T	T	A	A	G	T	T	G	G	A	G	C	T	T	A	T	C	C
											Allele 2	T	A	T	A	C	C	T	T	T	T	T	G	G	T	T	T	A	A	G	T	T	G	G	A	G	C	T	T	A	T	C	C
	1	Mb3Cas12a	37°C	C2	0	1	C2-1	348	no_indel	Wild-type	Allele 1	T	A	T	A	C	C	T	T	T	T	T	G	G	T	T	T	A	A	G	T	T	G	G	A	G	C	T	T	A	T	C	C
											Allele 2	T	A	T	A	C	C	T	T	T	T	T	G	G	T	T	T	A	A	G	T	T	G	G	A	G	C	T	T	A	T	C	C
	1	Mb3Cas12a	37°C	C3	0	0	na
	1	Mb3Cas12a	37°C	C4	0	1	C4-1	117	no_indel	Wild-type	Allele 1	T	A	T	A	C	C	T	T	T	T	T	G	G	T	T	T	A	A	G	T	T	G	G	A	G	C	T	T	A	T	C	C
											Allele 2	T	A	T	A	C	C	T	T	T	T	T	G	G	T	T	T	A	A	G	T	T	G	G	A	G	C	T	T	A	T	C	C
	1	Mb3Cas12a	37°C	C5	0	1	C5-1	41	no_indel	Wild-type	Allele 1	T	A	T	A	C	C	T	T	T	T	T	G	G	T	T	T	A	A	G	T	T	G	G	A	G	C	T	T	A	T	C	C
											Allele 2	T	A	T	A	C	C	T	T	T	T	T	G	G	T	T	T	A	A	G	T	T	G	G	A	G	C	T	T	A	T	C	C
	1	Mb3Cas12a	37°C	C6	0	1	C6-1	147	no_indel	Wild-type	Allele 1	T	A	T	A	C	C	T	T	T	T	T	G	G	T	T	T	A	A	G	T	T	G	G	A	G	C	T	T	A	T	C	C
											Allele 2	T	A	T	A	C	C	T	T	T	T	T	G	G	T	T	T	A	A	G	T	T	G	G	A	G	C	T	T	A	T	C	C
							C6-2	152	no_indel	Wild-type	Allele 1	T	A	T	A	C	C	T	T	T	T	T	G	G	T	T	T	A	A	G	T	T	G	G	A	G	C	T	T	A	T	C	C
											Allele 2	T	A	T	A	C	C	T	T	T	T	T	G	G	T	T	T	A	A	G	T	T	G	G	A	G	C	T	T	A	T	C	C
	1	Mb3Cas12a	37°C	C7	0	1	C7-1	169	no_indel	Wild-type	Allele 1	T	A	T	A	C	C	T	T	T	T	T	G	G	T	T	T	A	A	G	T	T	G	G	A	G	C	T	T	A	T	C	C
											Allele 2	T	A	T	A	C	C	T	T	T	T	T	G	G	T	T	T	A	A	G	T	T	G	G	A	G	C	T	T	A	T	C	C
							C7-2	168	no_indel	Wild-type	Allele 1	T	A	T	A	C	C	T	T	T	T	T	G	G	T	T	T	A	A	G	T	T	G	G	A	G	C	T	T	A	T	C	C
											Allele 2	T	A	T	A	C	C	T	T	T	T	T	G	G	T	T	T	A	A	G	T	T	G	G	A	G	C	T	T	A	T	C	C
	1	Mb3Cas12a	37°C	C8	0	0	na
	1	Mb3Cas12a	37°C	C9	0	0	na
	1	Mb3Cas12a	37°C	C10	0	0	na
	1	Mb3Cas12a	37°C	C11	0	0	na
	1	Mb3Cas12a	37°C	C12	0	0	na
	1	Mb3Cas12a	37°C	C13	0	0	na
	1	Mb3Cas12a	37°C	C14	0	0	na
	1	Mb3Cas12a	37°C	C15	0	0	na
	1	Mb3Cas12a	37°C	C16	0	0	na
	1	Mb3Cas12a	37°C	C17	0	0	na
	1	Mb3Cas12a	37°C	C18	0	0	na
	1	Mb3Cas12a	37°C	C19	0	0	na
	1	Mb3Cas12a	37°C	C20	0	0	na
	1	Mb3Cas12a	37°C	C21	0	0	na
	1	Mb3Cas12a	37°C	C22	0	0	na
	1	Mb3Cas12a	37°C	C23	0	0	na
	1	Mb3Cas12a	37°C	C24	0	0	na
	1	Mb3Cas12a	37°C	C25	0	0	na
	2	Mb3Cas12a	27°C	C1	0	1	C1-1	175	no_indel	Wild-type	Allele 1	T	A	T	A	C	C	T	T	T	T	T	G	G	T	T	T	A	A	G	T	T	G	G	A	G	C	T	T	A	T	C	C
											Allele 2	T	A	T	A	C	C	T	T	T	T	T	G	G	T	T	T	A	A	G	T	T	G	G	A	G	C	T	T	A	T	C	C
							C1-2	145	no_indel	Wild-type	Allele 1	T	A	T	A	C	C	T	T	T	T	T	G	G	T	T	T	A	A	G	T	T	G	G	A	G	C	T	T	A	T	C	C
											Allele 2	T	A	T	A	C	C	T	T	T	T	T	G	G	T	T	T	A	A	G	T	T	G	G	A	G	C	T	T	A	T	C	C
							C1-3	173	no_indel	Wild-type	Allele 1	T	A	T	A	C	C	T	T	T	T	T	G	G	T	T	T	A	A	G	T	T	G	G	A	G	C	T	T	A	T	C	C
											Allele 2	T	A	T	A	C	C	T	T	T	T	T	G	G	T	T	T	A	A	G	T	T	G	G	A	G	C	T	T	A	T	C	C
	2	Mb3Cas12a	27°C	C2	0	1	C2-1	137	no_indel	Wild-type	Allele 1	T	A	T	A	C	C	T	T	T	T	T	G	G	T	T	T	A	A	G	T	T	G	G	A	G	C	T	T	A	T	C	C
											Allele 2	T	A	T	A	C	C	T	T	T	T	T	G	G	T	T	T	A	A	G	T	T	G	G	A	G	C	T	T	A	T	C	C
							C2-2	262	no_indel	Wild-type	Allele 1	T	A	T	A	C	C	T	T	T	T	T	G	G	T	T	T	A	A	G	T	T	G	G	A	G	C	T	T	A	T	C	C
											Allele 2	T	A	T	A	C	C	T	T	T	T	T	G	G	T	T	T	A	A	G	T	T	G	G	A	G	C	T	T	A	T	C	C
							C2-3	181	no_indel	Wild-type	Allele 1	T	A	T	A	C	C	T	T	T	T	T	G	G	T	T	T	A	A	G	T	T	G	G	A	G	C	T	T	A	T	C	C
											Allele 2	T	A	T	A	C	C	T	T	T	T	T	G	G	T	T	T	A	A	G	T	T	G	G	A	G	C	T	T	A	T	C	C
							C2-4	228	no_indel	Wild-type	Allele 1	T	A	T	A	C	C	T	T	T	T	T	G	G	T	T	T	A	A	G	T	T	G	G	A	G	C	T	T	A	T	C	C
											Allele 2	T	A	T	A	C	C	T	T	T	T	T	G	G	T	T	T	A	A	G	T	T	G	G	A	G	C	T	T	A	T	C	C
	2	Mb3Cas12a	27°C	C3	0	1	C3-1	36	31D9	Biallelic heterozygous	Allele 1	T	A	T	A	C	C	T	T	T	T	T	G	G	T	T	T	A	A	G	T	T	G	G	A	G	C	T	T	A	T	C	-
								34	29D10		Allele 2	T	A	T	A	C	C	T	T	T	T	T	G	G	T	T	T	A	A	G	T	T	G	G	A	G	C	T	T	A	-	-	-
							C3-2	242	no_indel	Wild-type	Allele 1	T	A	T	A	C	C	T	T	T	T	T	G	G	T	T	T	A	A	G	T	T	G	G	A	G	C	T	T	A	T	C	C
											Allele 2	T	A	T	A	C	C	T	T	T	T	T	G	G	T	T	T	A	A	G	T	T	G	G	A	G	C	T	T	A	T	C	C
							C3-3	162	no_indel	Wild-type	Allele 1	T	A	T	A	C	C	T	T	T	T	T	G	G	T	T	T	A	A	G	T	T	G	G	A	G	C	T	T	A	T	C	C
											Allele 2	T	A	T	A	C	C	T	T	T	T	T	G	G	T	T	T	A	A	G	T	T	G	G	A	G	C	T	T	A	T	C	C
	2	Mb3Cas12a	27°C	C4	0	1	C4-1	267	no_indel	Wild-type	Allele 1	T	A	T	A	C	C	T	T	T	T	T	G	G	T	T	T	A	A	G	T	T	G	G	A	G	C	T	T	A	T	C	C
											Allele 2	T	A	T	A	C	C	T	T	T	T	T	G	G	T	T	T	A	A	G	T	T	G	G	A	G	C	T	T	A	T	C	C
	2	Mb3Cas12a	27°C	C5	0	1	C5-1	86	no_indel	Wild-type	Allele 1	T	A	T	A	C	C	T	T	T	T	T	G	G	T	T	T	A	A	G	T	T	G	G	A	G	C	T	T	A	T	C	C
											Allele 2	T	A	T	A	C	C	T	T	T	T	T	G	G	T	T	T	A	A	G	T	T	G	G	A	G	C	T	T	A	T	C	C
							C5-2	123	no_indel	Wild-type	Allele 1	T	A	T	A	C	C	T	T	T	T	T	G	G	T	T	T	A	A	G	T	T	G	G	A	G	C	T	T	A	T	C	C
											Allele 2	T	A	T	A	C	C	T	T	T	T	T	G	G	T	T	T	A	A	G	T	T	G	G	A	G	C	T	T	A	T	C	C
							C5-3	111	no_indel	Wild-type	Allele 1	T	A	T	A	C	C	T	T	T	T	T	G	G	T	T	T	A	A	G	T	T	G	G	A	G	C	T	T	A	T	C	C
											Allele 2	T	A	T	A	C	C	T	T	T	T	T	G	G	T	T	T	A	A	G	T	T	G	G	A	G	C	T	T	A	T	C	C
							C5-4	102	no_indel	Wild-type	Allele 1	T	A	T	A	C	C	T	T	T	T	T	G	G	T	T	T	A	A	G	T	T	G	G	A	G	C	T	T	A	T	C	C
											Allele 2	T	A	T	A	C	C	T	T	T	T	T	G	G	T	T	T	A	A	G	T	T	G	G	A	G	C	T	T	A	T	C	C
							C5-5	266	no_indel	Wild-type	Allele 1	T	A	T	A	C	C	T	T	T	T	T	G	G	T	T	T	A	A	G	T	T	G	G	A	G	C	T	T	A	T	C	C
											Allele 2	T	A	T	A	C	C	T	T	T	T	T	G	G	T	T	T	A	A	G	T	T	G	G	A	G	C	T	T	A	T	C	C
	2	Mb3Cas12a	27°C	C6	1	1	C6-1	205	26D15	Biallelic homozygous	Allele 1	T	A	T	A	C	C	T	T	T	T	T	G	G	T	T	T	A	A	G	T	T	G	G	A	G	C	-	-	-	-	-	-
									26D15		Allele 2	T	A	T	A	C	C	T	T	T	T	T	G	G	T	T	T	A	A	G	T	T	G	G	A	G	C	-	-	-	-	-	-
							C6-2	na	na	na	na
							C6-3	171	no_indel	Wild-type	Allele 1	T	A	T	A	C	C	T	T	T	T	T	G	G	T	T	T	A	A	G	T	T	G	G	A	G	C	T	T	A	T	C	C
											Allele 2	T	A	T	A	C	C	T	T	T	T	T	G	G	T	T	T	A	A	G	T	T	G	G	A	G	C	T	T	A	T	C	C
							C6-4	212	no_indel	Wild-type	Allele 1	T	A	T	A	C	C	T	T	T	T	T	G	G	T	T	T	A	A	G	T	T	G	G	A	G	C	T	T	A	T	C	C
											Allele 2	T	A	T	A	C	C	T	T	T	T	T	G	G	T	T	T	A	A	G	T	T	G	G	A	G	C	T	T	A	T	C	C
	2	Mb3Cas12a	27°C	C7	0	1	C7-1	243	no_indel	Wild-type	Allele 1	T	A	T	A	C	C	T	T	T	T	T	G	G	T	T	T	A	A	G	T	T	G	G	A	G	C	T	T	A	T	C	C
											Allele 2	T	A	T	A	C	C	T	T	T	T	T	G	G	T	T	T	A	A	G	T	T	G	G	A	G	C	T	T	A	T	C	C
	2	Mb3Cas12a	27°C	C8	0	1	C8-1	182	no_indel	Wild-type	Allele 1	T	A	T	A	C	C	T	T	T	T	T	G	G	T	T	T	A	A	G	T	T	G	G	A	G	C	T	T	A	T	C	C
											Allele 2	T	A	T	A	C	C	T	T	T	T	T	G	G	T	T	T	A	A	G	T	T	G	G	A	G	C	T	T	A	T	C	C
							C8-2	189	no_indel	Wild-type	Allele 1	T	A	T	A	C	C	T	T	T	T	T	G	G	T	T	T	A	A	G	T	T	G	G	A	G	C	T	T	A	T	C	C
											Allele 2	T	A	T	A	C	C	T	T	T	T	T	G	G	T	T	T	A	A	G	T	T	G	G	A	G	C	T	T	A	T	C	C
	2	Mb3Cas12a	27°C	C9	0	1	C9-1	199	no_indel	Wild-type	Allele 1	T	A	T	A	C	C	T	T	T	T	T	G	G	T	T	T	A	A	G	T	T	G	G	A	G	C	T	T	A	T	C	C
											Allele 2	T	A	T	A	C	C	T	T	T	T	T	G	G	T	T	T	A	A	G	T	T	G	G	A	G	C	T	T	A	T	C	C
	2	Mb3Cas12a	27°C	C10	0	1	C10-1	120	no_indel	Monoallelic	Allele 1	T	A	T	A	C	C	T	T	T	T	T	G	G	T	T	T	A	A	G	T	T	G	G	A	G	C	T	T	A	T	C	C
								118	32D5		Allele 2	T	A	T	A	C	C	T	T	T	T	T	G	G	T	T	T	A	A	G	T	T	G	G	A	G	C	T	T	A	T	C	C
							C10-2	223	no_indel	Wild-type	Allele 1	T	A	T	A	C	C	T	T	T	T	T	G	G	T	T	T	A	A	G	T	T	G	G	A	G	C	T	T	A	T	C	C
											Allele 2	T	A	T	A	C	C	T	T	T	T	T	G	G	T	T	T	A	A	G	T	T	G	G	A	G	C	T	T	A	T	C	C
	2	Mb3Cas12a	27°C	C11	0	1	C11-1	237	no_indel	Wild-type	Allele 1	T	A	T	A	C	C	T	T	T	T	T	G	G	T	T	T	A	A	G	T	T	G	G	A	G	C	T	T	A	T	C	C
											Allele 2	T	A	T	A	C	C	T	T	T	T	T	G	G	T	T	T	A	A	G	T	T	G	G	A	G	C	T	T	A	T	C	C
	2	Mb3Cas12a	27°C	C12	0	0	na
	2	Mb3Cas12a	27°C	C13	0	1	C13-1	177	no_indel	Wild-type	Allele 1	T	A	T	A	C	C	T	T	T	T	T	G	G	T	T	T	A	A	G	T	T	G	G	A	G	C	T	T	A	T	C	C
											Allele 2	T	A	T	A	C	C	T	T	T	T	T	G	G	T	T	T	A	A	G	T	T	G	G	A	G	C	T	T	A	T	C	C
							C13-2	109	no_indel	Wild-type	Allele 1	T	A	T	A	C	C	T	T	T	T	T	G	G	T	T	T	A	A	G	T	T	G	G	A	G	C	T	T	A	T	C	C
											Allele 2	T	A	T	A	C	C	T	T	T	T	T	G	G	T	T	T	A	A	G	T	T	G	G	A	G	C	T	T	A	T	C	C
							C13-3	189	no_indel	Wild-type	Allele 1	T	A	T	A	C	C	T	T	T	T	T	G	G	T	T	T	A	A	G	T	T	G	G	A	G	C	T	T	A	T	C	C
											Allele 2	T	A	T	A	C	C	T	T	T	T	T	G	G	T	T	T	A	A	G	T	T	G	G	A	G	C	T	T	A	T	C	C
	2	Mb3Cas12a	27°C	C14	0	1	C14-1	90	no_indel	Wild-type	Allele 1	T	A	T	A	C	C	T	T	T	T	T	G	G	T	T	T	A	A	G	T	T	G	G	A	G	C	T	T	A	T	C	C
											Allele 2	T	A	T	A	C	C	T	T	T	T	T	G	G	T	T	T	A	A	G	T	T	G	G	A	G	C	T	T	A	T	C	C
							C14-2	164	no_indel	Wild-type	Allele 1	T	A	T	A	C	C	T	T	T	T	T	G	G	T	T	T	A	A	G	T	T	G	G	A	G	C	T	T	A	T	C	C
											Allele 2	T	A	T	A	C	C	T	T	T	T	T	G	G	T	T	T	A	A	G	T	T	G	G	A	G	C	T	T	A	T	C	C
	2	Mb3Cas12a	27°C	C15	0	1	C15-1	220	no_indel	Wild-type	Allele 1	T	A	T	A	C	C	T	T	T	T	T	G	G	T	T	T	A	A	G	T	T	G	G	A	G	C	T	T	A	T	C	C
											Allele 2	T	A	T	A	C	C	T	T	T	T	T	G	G	T	T	T	A	A	G	T	T	G	G	A	G	C	T	T	A	T	C	C
							C15-2	279	no_indel	Wild-type	Allele 1	T	A	T	A	C	C	T	T	T	T	T	G	G	T	T	T	A	A	G	T	T	G	G	A	G	C	T	T	A	T	C	C
											Allele 2	T	A	T	A	C	C	T	T	T	T	T	G	G	T	T	T	A	A	G	T	T	G	G	A	G	C	T	T	A	T	C	C
	2	Mb3Cas12a	27°C	C16	1	1	C16-1	89	27D13	Biallelic heterozygous	Allele 1	T	A	T	A	C	C	T	T	T	T	T	G	G	T	T	T	A	A	G	T	T	G	G	A	G	C	T	-	-	-	-	-
								60	31D9		Allele 2	T	A	T	A	C	C	T	T	T	T	T	G	G	T	T	T	A	A	G	T	T	G	G	A	G	C	T	T	A	T	C	-
							C16-2	182	no_indel	Wild-type	Allele 1	T	A	T	A	C	C	T	T	T	T	T	G	G	T	T	T	A	A	G	T	T	G	G	A	G	C	T	T	A	T	C	C
											Allele 2	T	A	T	A	C	C	T	T	T	T	T	G	G	T	T	T	A	A	G	T	T	G	G	A	G	C	T	T	A	T	C	C
							C16-3	120	no_indel	Wild-type	Allele 1	T	A	T	A	C	C	T	T	T	T	T	G	G	T	T	T	A	A	G	T	T	G	G	A	G	C	T	T	A	T	C	C
											Allele 2	T	A	T	A	C	C	T	T	T	T	T	G	G	T	T	T	A	A	G	T	T	G	G	A	G	C	T	T	A	T	C	C
							C16-4	154	no_indel	Wild-type	Allele 1	T	A	T	A	C	C	T	T	T	T	T	G	G	T	T	T	A	A	G	T	T	G	G	A	G	C	T	T	A	T	C	C
											Allele 2	T	A	T	A	C	C	T	T	T	T	T	G	G	T	T	T	A	A	G	T	T	G	G	A	G	C	T	T	A	T	C	C
	2	Mb3Cas12a	27°C	C17	0	0	na
	2	Mb3Cas12a	27°C	C18	0	0	na
	2	Mb3Cas12a	27°C	C19	0	0	na
	2	Mb3Cas12a	27°C	C20	0	0	na
	2	Mb3Cas12a	27°C	C21	0	0	na
	2	Mb3Cas12a	27°C	C22	0	0	na
	2	Mb3Cas12a	27°C	C23	0	0	na
	2	Mb3Cas12a	27°C	C24	0	0	na
	2	Mb3Cas12a	27°C	C25	0	0	na
	2	Mb3Cas12a	37°C	C1	1	1	C1-1	237	31D9+1 SNP(31)	Biallelic heterozygous	Allele 1	T	A	T	A	C	C	T	T	T	T	T	G	G	T	T	T	A	A	G	T	T	G	G	A	G	C	T	T	A	T	A	-
								233	30D11		Allele 2	T	A	T	A	C	C	T	T	T	T	T	G	G	T	T	T	A	A	G	T	T	G	G	A	G	C	T	T	A	T	-	-
							C1-2	478	no_indel	Wild-type	Allele 1	T	A	T	A	C	C	T	T	T	T	T	G	G	T	T	T	A	A	G	T	T	G	G	A	G	C	T	T	A	T	C	C
											Allele 2	T	A	T	A	C	C	T	T	T	T	T	G	G	T	T	T	A	A	G	T	T	G	G	A	G	C	T	T	A	T	C	C
	2	Mb3Cas12a	37°C	C2	0	1	C2-1	na	na	na	na
							C2-2	557	no_indel	Wild-type	Allele 1	T	A	T	A	C	C	T	T	T	T	T	G	G	T	T	T	A	A	G	T	T	G	G	A	G	C	T	T	A	T	C	C
											Allele 2	T	A	T	A	C	C	T	T	T	T	T	G	G	T	T	T	A	A	G	T	T	G	G	A	G	C	T	T	A	T	C	C
	2	Mb3Cas12a	37°C	C3	1	1	C3-1	309	28D32	Biallelic heterozygous	Allele 1	T	A	T	A	C	C	T	T	T	T	T	G	G	T	T	T	A	A	G	T	T	G	G	A	G	C	T	T	-	-	-	-
								218	34D7		Allele 2	T	A	T	A	C	C	T	T	T	T	T	G	G	T	T	T	A	A	G	T	T	G	G	A	G	C	T	T	A	T	C	C
							C3-2	310	28D32	Biallelic heterozygous	Allele 1	T	A	T	A	C	C	T	T	T	T	T	G	G	T	T	T	A	A	G	T	T	G	G	A	G	C	T	T	-	-	-	-
								228	34D7		Allele 2	T	A	T	A	C	C	T	T	T	T	T	G	G	T	T	T	A	A	G	T	T	G	G	A	G	C	T	T	A	T	C	C
							C3-3	424	no_indel	Wild-type	Allele 1	T	A	T	A	C	C	T	T	T	T	T	G	G	T	T	T	A	A	G	T	T	G	G	A	G	C	T	T	A	T	C	C
											Allele 2	T	A	T	A	C	C	T	T	T	T	T	G	G	T	T	T	A	A	G	T	T	G	G	A	G	C	T	T	A	T	C	C
							C3-4	523	no_indel	Monoallelic	Allele 1	T	A	T	A	C	C	T	T	T	T	T	G	G	T	T	T	A	A	G	T	T	G	G	A	G	C	T	T	A	T	C	C
								27	30D15		Allele 2	T	A	T	A	C	C	T	T	T	T	T	G	G	T	T	T	A	A	G	T	T	G	G	A	G	C	T	T	A	T	-	-
							C3-5	412	no_indel	Monoallelic	Allele 1	T	A	T	A	C	C	T	T	T	T	T	G	G	T	T	T	A	A	G	T	T	G	G	A	G	C	T	T	A	T	C	C
								90	30D15		Allele 2	T	A	T	A	C	C	T	T	T	T	T	G	G	T	T	T	A	A	G	T	T	G	G	A	G	C	T	T	A	T	-	-
	2	Mb3Cas12a	37°C	C4	1	1	C4-1	490	31D14	Biallelic homozygous	Allele 1	T	A	T	A	C	C	T	T	T	T	T	G	G	T	T	T	A	A	G	T	T	G	G	A	G	C	T	T	A	T	C	-
									31D14		Allele 2	T	A	T	A	C	C	T	T	T	T	T	G	G	T	T	T	A	A	G	T	T	G	G	A	G	C	T	T	A	T	C	-
							C4-2	456	31D14	Biallelic homozygous	Allele 1	T	A	T	A	C	C	T	T	T	T	T	G	G	T	T	T	A	A	G	T	T	G	G	A	G	C	T	T	A	T	C	-
									31D14		Allele 2	T	A	T	A	C	C	T	T	T	T	T	G	G	T	T	T	A	A	G	T	T	G	G	A	G	C	T	T	A	T	C	-
							C4-3	164	no_indel	MULTIPLE	M	T	A	T	A	C	C	T	T	T	T	T	G	G	T	T	T	A	A	G	T	T	G	G	A	G	C	T	T	A	T	C	C
								114	32D8		M	T	A	T	A	C	C	T	T	T	T	T	G	G	T	T	T	A	A	G	T	T	G	G	A	G	C	T	T	A	T	C	C
								94	25D15		M	T	A	T	A	C	C	T	T	T	T	T	G	G	T	T	T	A	A	G	T	T	G	G	A	G	-	-	-	-	-	-	-
							C4-4	308	no_indel	MULTIPLE	M	T	A	T	A	C	C	T	T	T	T	T	G	G	T	T	T	A	A	G	T	T	G	G	A	G	C	T	T	A	T	C	C
								48	32D13		M	T	A	T	A	C	C	T	T	T	T	T	G	G	T	T	T	A	A	G	T	T	G	G	A	G	C	T	T	A	T	C	C
								35	37D4		M	T	A	T	A	C	C	T	T	T	T	T	G	G	T	T	T	A	A	G	T	T	G	G	A	G	C	T	T	A	T	C	C
							C4-5	228	no_indel	MULTIPLE	M	T	A	T	A	C	C	T	T	T	T	T	G	G	T	T	T	A	A	G	T	T	G	G	A	G	C	T	T	A	T	C	C
								126	25D15		M	T	A	T	A	C	C	T	T	T	T	T	G	G	T	T	T	A	A	G	T	T	G	G	A	G	-	-	-	-	-	-	-
								121	32D8		M	T	A	T	A	C	C	T	T	T	T	T	G	G	T	T	T	A	A	G	T	T	G	G	A	G	C	T	T	A	T	C	C
	2	Mb3Cas12a	37°C	C5	1	1	C5-1	378	29D10	Biallelic heterozygous	Allele 1	T	A	T	A	C	C	T	T	T	T	T	G	G	T	T	T	A	A	G	T	T	G	G	A	G	C	T	T	A	-	-	-
								33	31D6		Allele 2	T	A	T	A	C	C	T	T	T	T	T	G	G	T	T	T	A	A	G	T	T	G	G	A	G	C	T	T	A	T	C	-
							C5-2	231	29D12	Biallelic heterozygous	Allele 1	T	A	T	A	C	C	T	T	T	T	T	G	G	T	T	T	A	A	G	T	T	G	G	A	G	C	T	T	A	-	-	-
								216	30D17		Allele 2	T	A	T	A	C	C	T	T	T	T	T	G	G	T	T	T	A	A	G	T	T	G	G	A	G	C	T	T	A	T	-	-
							C5-3	484	no_indel	Wild-type	Allele 1	T	A	T	A	C	C	T	T	T	T	T	G	G	T	T	T	A	A	G	T	T	G	G	A	G	C	T	T	A	T	C	C
											Allele 2	T	A	T	A	C	C	T	T	T	T	T	G	G	T	T	T	A	A	G	T	T	G	G	A	G	C	T	T	A	T	C	C
							C5-4	230	no_indel	Monoallelic	Allele 1	T	A	T	A	C	C	T	T	T	T	T	G	G	T	T	T	A	A	G	T	T	G	G	A	G	C	T	T	A	T	C	C
								165	29D12		Allele 2	T	A	T	A	C	C	T	T	T	T	T	G	G	T	T	T	A	A	G	T	T	G	G	A	G	C	T	T	A	-	-	-
	2	Mb3Cas12a	37°C	C6	1	1	C6-1	207	30D10	Biallelic heterozygous	Allele 1	T	A	T	A	C	C	T	T	T	T	T	G	G	T	T	T	A	A	G	T	T	G	G	A	G	C	T	T	A	T	-	-
								180	strange editing		Allele 2	T	A	T	A	C	C	T	T	T	T	T	G	G	T	T	T	A	A	G	T	T	G	G	A	G	C	T	T	A	T	-	-
							C6-2	229	29D13	Biallelic heterozygous	Allele 1	T	A	T	A	C	C	T	T	T	T	T	G	G	T	T	T	A	A	G	T	T	G	G	A	G	C	T	T	A	-	-	-
								115	strange editing		Allele 2	T	A	T	A	C	C	T	T	T	T	T	G	G	T	T	T	A	A	G	T	T	G	G	A	G	C	T	T	A	T	T	C	A	T	A	A	A	A
							C6-3	367	no_indel	Monoallelic	Allele 1	T	A	T	A	C	C	T	T	T	T	T	G	G	T	T	T	A	A	G	T	T	G	G	A	G	C	T	T	A	T	C	C
								35	28D13		Allele 2	T	A	T	A	C	C	T	T	T	T	T	G	G	T	T	T	A	A	G	T	T	G	G	A	G	C	T	T	-	-	-	-
							C6-4	475	no_indel	Wild-type	Allele 1	T	A	T	A	C	C	T	T	T	T	T	G	G	T	T	T	A	A	G	T	T	G	G	A	G	C	T	T	A	T	C	C
											Allele 2	T	A	T	A	C	C	T	T	T	T	T	G	G	T	T	T	A	A	G	T	T	G	G	A	G	C	T	T	A	T	C	C
							C6-5	359	no_indel	Wild-type	Allele 1	T	A	T	A	C	C	T	T	T	T	T	G	G	T	T	T	A	A	G	T	T	G	G	A	G	C	T	T	A	T	C	C
											Allele 2	T	A	T	A	C	C	T	T	T	T	T	G	G	T	T	T	A	A	G	T	T	G	G	A	G	C	T	T	A	T	C	C
	2	Mb3Cas12a	37°C	C7	0	1	C7-1	242	28D13	Monoallelic	Allele 1	T	A	T	A	C	C	T	T	T	T	T	G	G	T	T	T	A	A	G	T	T	G	G	A	G	C	T	T	-	-	-	-
								208	no_indel		Allele 2	T	A	T	A	C	C	T	T	T	T	T	G	G	T	T	T	A	A	G	T	T	G	G	A	G	C	T	T	A	T	C	C
	2	Mb3Cas12a	37°C	C8	1	1	C8-1	240	28D32	Biallelic heterozygous	Allele 1	T	A	T	A	C	C	T	T	T	T	T	G	G	T	T	T	A	A	G	T	T	G	G	A	G	C	T	T	-	-	-	-
								209	28D19		Allele 2	T	A	T	A	C	C	T	T	T	T	T	G	G	T	T	T	A	A	G	T	T	G	G	A	G	C	T	T	-	-	-	-
							C8-2	255	28D32	Biallelic heterozygous	Allele 1	T	A	T	A	C	C	T	T	T	T	T	G	G	T	T	T	A	A	G	T	T	G	G	A	G	C	T	T	-	-	-	-
								217	28D19		Allele 2	T	A	T	A	C	C	T	T	T	T	T	G	G	T	T	T	A	A	G	T	T	G	G	A	G	C	T	T	-	-	-	-
							C8-3	455	no_indel	Wild-type	Allele 1	T	A	T	A	C	C	T	T	T	T	T	G	G	T	T	T	A	A	G	T	T	G	G	A	G	C	T	T	A	T	C	C
											Allele 2	T	A	T	A	C	C	T	T	T	T	T	G	G	T	T	T	A	A	G	T	T	G	G	A	G	C	T	T	A	T	C	C
							C8-4	235	28D32	Biallelic heterozygous	Allele 1	T	A	T	A	C	C	T	T	T	T	T	G	G	T	T	T	A	A	G	T	T	G	G	A	G	C	T	T	-	-	-	-
								148	29D11		Allele 2	T	A	T	A	C	C	T	T	T	T	T	G	G	T	T	T	A	A	G	T	T	G	G	A	G	C	T	T	A	-	-	-
	2	Mb3Cas12a	37°C	C9	1	1	C9-1	321	30D19	Biallelic homozygous	Allele 1	T	A	T	A	C	C	T	T	T	T	T	G	G	T	T	T	A	A	G	T	T	G	G	A	G	C	T	T	A	T	-	-
									30D19		Allele 2	T	A	T	A	C	C	T	T	T	T	T	G	G	T	T	T	A	A	G	T	T	G	G	A	G	C	T	T	A	T	-	-
							C9-2	404	30D19	Biallelic homozygous	Allele 1	T	A	T	A	C	C	T	T	T	T	T	G	G	T	T	T	A	A	G	T	T	G	G	A	G	C	T	T	A	T	-	-
									30D19		Allele 2	T	A	T	A	C	C	T	T	T	T	T	G	G	T	T	T	A	A	G	T	T	G	G	A	G	C	T	T	A	T	-	-
							C9-3	94	31D17	Monoallelic	Allele 1	T	A	T	A	C	C	T	T	T	T	T	G	G	T	T	T	A	A	G	T	T	G	G	A	G	C	T	T	A	T	C	C
								90	no_indel		Allele 2	T	A	T	A	C	C	T	T	T	T	T	G	G	T	T	T	A	A	G	T	T	G	G	A	G	C	T	T	A	T	C	-
	2	Mb3Cas12a	37°C	C10	1	1	C10-1	255	no_indel	MULTIPLE	M	T	A	T	A	C	C	T	T	T	T	T	G	G	T	T	T	A	A	G	T	T	G	G	A	G	C	T	T	A	T	C	C
								186	34D5		M	T	A	T	A	C	C	T	T	T	T	T	G	G	T	T	T	A	A	G	T	T	G	G	A	G	C	T	T	A	T	C	C
								79	30D10		M	T	A	T	A	C	C	T	T	T	T	T	G	G	T	T	T	A	A	G	T	T	G	G	A	G	C	T	T	A	T	-	-
							C10-2	120	31D17	Biallelic heterozygous	Allele 1	T	A	T	A	C	C	T	T	T	T	T	G	G	T	T	T	A	A	G	T	T	G	G	A	G	C	T	T	A	T	C	-
								103	29D12		Allele 2	T	A	T	A	C	C	T	T	T	T	T	G	G	T	T	T	A	A	G	T	T	G	G	A	G	C	T	T	A	-	-	-
							C10-3	111	30D16	MULTIPLE	M	T	A	T	A	C	C	T	T	T	T	T	G	G	T	T	T	A	A	G	T	T	G	G	A	G	C	T	T	A	T	-	-
								104	29D10		M	T	A	T	A	C	C	T	T	T	T	T	G	G	T	T	T	A	A	G	T	T	G	G	A	G	C	T	T	A	-	-	-
								97	32D4		M	T	A	T	A	C	C	T	T	T	T	T	G	G	T	T	T	A	A	G	T	T	G	G	A	G	C	T	T	A	T	C	C
								91	27D12		M	T	A	T	A	C	C	T	T	T	T	T	G	G	T	T	T	A	A	G	T	T	G	G	A	G	C	T	-	-	-	-	-
							C10-4	160	23D30	Biallelic heterozygous	Allele 1	T	A	T	A	C	C	T	T	T	T	T	G	G	T	T	T	A	A	G	T	T	G	G	-	-	-	-	-	-	-	-	-
								128	26D10		Allele 2	T	A	T	A	C	C	T	T	T	T	T	G	G	T	T	T	A	A	G	T	T	G	G	A	G	C	-	-	-	-	-	-
							C10-5	444	no_indel	Wild-type	Allele 1	T	A	T	A	C	C	T	T	T	T	T	G	G	T	T	T	A	A	G	T	T	G	G	A	G	C	T	T	A	T	C	C
											Allele 2	T	A	T	A	C	C	T	T	T	T	T	G	G	T	T	T	A	A	G	T	T	G	G	A	G	C	T	T	A	T	C	C
	2	Mb3Cas12a	37°C	C11	0	1	C11-1	326	no_indel	Wild-type	Allele 1	T	A	T	A	C	C	T	T	T	T	T	G	G	T	T	T	A	A	G	T	T	G	G	A	G	C	T	T	A	T	C	C
											Allele 2	T	A	T	A	C	C	T	T	T	T	T	G	G	T	T	T	A	A	G	T	T	G	G	A	G	C	T	T	A	T	C	C
							C11-2	405	no_indel	Monoallelic	Allele 1	T	A	T	A	C	C	T	T	T	T	T	G	G	T	T	T	A	A	G	T	T	G	G	A	G	C	T	T	A	T	C	C
								21	30D8		Allele 2	T	A	T	A	C	C	T	T	T	T	T	G	G	T	T	T	A	A	G	T	T	G	G	A	G	C	T	T	A	T	-	-
	2	Mb3Cas12a	37°C	C12	1	1	C12-1	63	31D14	MULTIPLE	M	T	A	T	A	C	C	T	T	T	T	T	G	G	T	T	T	A	A	G	T	T	G	G	A	G	C	T	T	A	T	C	-
								56	28D17		M	T	A	T	A	C	C	T	T	T	T	T	G	G	T	T	T	A	A	G	T	T	G	G	A	G	C	T	T	-	-	-	-
								45	29D12		M	T	A	T	A	C	C	T	T	T	T	T	G	G	T	T	T	A	A	G	T	T	G	G	A	G	C	T	T	A	-	-	-
								43	28D13		M	T	A	T	A	C	C	T	T	T	T	T	G	G	T	T	T	A	A	G	T	T	G	G	A	G	C	T	T	-	-	-	-
								40	34D7		M	T	A	T	A	C	C	T	T	T	T	T	G	G	T	T	T	A	A	G	T	T	G	G	A	G	C	T	T	A	T	C	C
							C12-2	452	no_indel	Wild-type	Allele 1	T	A	T	A	C	C	T	T	T	T	T	G	G	T	T	T	A	A	G	T	T	G	G	A	G	C	T	T	A	T	C	C
											Allele 2	T	A	T	A	C	C	T	T	T	T	T	G	G	T	T	T	A	A	G	T	T	G	G	A	G	C	T	T	A	T	C	C
	2	Mb3Cas12a	37°C	C13	1	1	C13-1	175	30D17	Biallelic heterozygous	Allele 1	T	A	T	A	C	C	T	T	T	T	T	G	G	T	T	T	A	A	G	T	T	G	G	A	G	C	T	T	A	T	-	-
								128	29D11		Allele 2	T	A	T	A	C	C	T	T	T	T	T	G	G	T	T	T	A	A	G	T	T	G	G	A	G	C	T	T	A	-	-	-
							C13-2	471	no_indel	Wild-type	Allele 1	T	A	T	A	C	C	T	T	T	T	T	G	G	T	T	T	A	A	G	T	T	G	G	A	G	C	T	T	A	T	C	C
											Allele 2	T	A	T	A	C	C	T	T	T	T	T	G	G	T	T	T	A	A	G	T	T	G	G	A	G	C	T	T	A	T	C	C
							C13-3	300	no_indel	Wild-type	Allele 1	T	A	T	A	C	C	T	T	T	T	T	G	G	T	T	T	A	A	G	T	T	G	G	A	G	C	T	T	A	T	C	C
											Allele 2	T	A	T	A	C	C	T	T	T	T	T	G	G	T	T	T	A	A	G	T	T	G	G	A	G	C	T	T	A	T	C	C
							C13-4	461	no_indel	Wild-type	Allele 1	T	A	T	A	C	C	T	T	T	T	T	G	G	T	T	T	A	A	G	T	T	G	G	A	G	C	T	T	A	T	C	C
											Allele 2	T	A	T	A	C	C	T	T	T	T	T	G	G	T	T	T	A	A	G	T	T	G	G	A	G	C	T	T	A	T	C	C
							C13-5	271	no_indel	Wild-type	Allele 1	T	A	T	A	C	C	T	T	T	T	T	G	G	T	T	T	A	A	G	T	T	G	G	A	G	C	T	T	A	T	C	C
											Allele 2	T	A	T	A	C	C	T	T	T	T	T	G	G	T	T	T	A	A	G	T	T	G	G	A	G	C	T	T	A	T	C	C
	2	Mb3Cas12a	37°C	C14	0	1	C14-1	353	no_indel	Monoallelic	Allele 1	T	A	T	A	C	C	T	T	T	T	T	G	G	T	T	T	A	A	G	T	T	G	G	A	G	C	T	T	A	T	C	C
								58	35I28		Allele 2	T	A	T	A	C	C	T	T	T	T	T	G	G	T	T	T	A	A	G	T	T	G	G	A	G	C	T	T	A	T	C	A	T	G	A	G	C	T
	2	Mb3Cas12a	37°C	C15	0	1	C15-1	268	no_indel	Wild-type	Allele 1	T	A	T	A	C	C	T	T	T	T	T	G	G	T	T	T	A	A	G	T	T	G	G	A	G	C	T	T	A	T	C	C
											Allele 2	T	A	T	A	C	C	T	T	T	T	T	G	G	T	T	T	A	A	G	T	T	G	G	A	G	C	T	T	A	T	C	C
							C15-2	241	no_indel	Wild-type	Allele 1	T	A	T	A	C	C	T	T	T	T	T	G	G	T	T	T	A	A	G	T	T	G	G	A	G	C	T	T	A	T	C	C
											Allele 2	T	A	T	A	C	C	T	T	T	T	T	G	G	T	T	T	A	A	G	T	T	G	G	A	G	C	T	T	A	T	C	C
							C15-3	264	no_indel	Wild-type	Allele 1	T	A	T	A	C	C	T	T	T	T	T	G	G	T	T	T	A	A	G	T	T	G	G	A	G	C	T	T	A	T	C	C
											Allele 2	T	A	T	A	C	C	T	T	T	T	T	G	G	T	T	T	A	A	G	T	T	G	G	A	G	C	T	T	A	T	C	C
	2	Mb3Cas12a	37°C	C16	0	1	C16-1	118	no_indel	MULTIPLE	M	T	A	T	A	C	C	T	T	T	T	T	G	G	T	T	T	A	A	G	T	T	G	G	A	G	C	T	T	A	T	C	C
								94	24D16		M	T	A	T	A	C	C	T	T	T	T	T	G	G	T	T	T	A	A	G	T	T	G	G	A	-	-	-	-	-	-	-	-
								58	32D6		M	T	A	T	A	C	C	T	T	T	T	T	G	G	T	T	T	A	A	G	T	T	G	G	A	G	C	T	T	A	T	C	C
							C16-2	109	no_indel	MULTIPLE	M	T	A	T	A	C	C	T	T	T	T	T	G	G	T	T	T	A	A	G	T	T	G	G	A	G	C	T	T	A	T	C	C
								84	24D16		M	T	A	T	A	C	C	T	T	T	T	T	G	G	T	T	T	A	A	G	T	T	G	G	A	-	-	-	-	-	-	-	-
								53	32D6		M	T	A	T	A	C	C	T	T	T	T	T	G	G	T	T	T	A	A	G	T	T	G	G	A	G	C	T	T	A	T	C	C
								39	32D8		M	T	A	T	A	C	C	T	T	T	T	T	G	G	T	T	T	A	A	G	T	T	G	G	A	G	C	T	T	A	T	C	C
							C16-3	117	no_indel	MULTIPLE	M	T	A	T	A	C	C	T	T	T	T	T	G	G	T	T	T	A	A	G	T	T	G	G	A	G	C	T	T	A	T	C	C
								102	24D16		M	T	A	T	A	C	C	T	T	T	T	T	G	G	T	T	T	A	A	G	T	T	G	G	A	-	-	-	-	-	-	-	-
								69	32D6		M	T	A	T	A	C	C	T	T	T	T	T	G	G	T	T	T	A	A	G	T	T	G	G	A	G	C	T	T	A	T	C	C
	2	Mb3Cas12a	37°C	C17	1	1	C17-1	121	18D26	MULTIPLE	M	T	A	T	A	C	C	T	T	T	T	T	G	G	T	T	T	A	A	-	-	-	-	-	-	-	-	-	-	-	-	-	-
								105	31D9		M	T	A	T	A	C	C	T	T	T	T	T	G	G	T	T	T	A	A	G	T	T	G	G	A	G	C	T	T	A	T	C	-
								65	34D3		M	T	A	T	A	C	C	T	T	T	T	T	G	G	T	T	T	A	A	G	T	T	G	G	A	G	C	T	T	A	T	C	C
								63	29D12		M	T	A	T	A	C	C	T	T	T	T	T	G	G	T	T	T	A	A	G	T	T	G	G	A	G	C	T	T	A	-	-	-
	2	Mb3Cas12a	37°C	C18	1	1	C18-1	224	strange editing	Biallelic heterozygous	Allele 1	T	A	T	A	C	C	T	T	T	T	T	G	G	T	T	T	A	A	G	T	T	G	G	A	G	C	T	T	A	-	-	-
								110	34D7		Allele 2	T	A	T	A	C	C	T	T	T	T	T	G	G	T	T	T	A	A	G	T	T	G	G	A	G	C	T	T	A	T	C	C
							C18-2	194	31D6+1 SNP(31)+	Biallelic heterozygous	Allele 1	T	A	T	A	C	C	T	T	T	T	T	G	G	T	T	T	A	A	G	T	T	G	G	A	G	C	T	T	A	T	G	-
								162	32D4		Allele 2	T	A	T	A	C	C	T	T	T	T	T	G	G	T	T	T	A	A	G	T	T	G	G	A	G	C	T	T	A	T	C	C
							C18-3	287	34D7	Biallelic homozygous	Allele 1	T	A	T	A	C	C	T	T	T	T	T	G	G	T	T	T	A	A	G	T	T	G	G	A	G	C	T	T	A	T	C	C
									34D7		Allele 2	T	A	T	A	C	C	T	T	T	T	T	G	G	T	T	T	A	A	G	T	T	G	G	A	G	C	T	T	A	T	C	C
							C18-4	254	no_indel	Wild-type	Allele 1	T	A	T	A	C	C	T	T	T	T	T	G	G	T	T	T	A	A	G	T	T	G	G	A	G	C	T	T	A	T	C	C
											Allele 2	T	A	T	A	C	C	T	T	T	T	T	G	G	T	T	T	A	A	G	T	T	G	G	A	G	C	T	T	A	T	C	C
	2	Mb3Cas12a	37°C	C19	1	1	C19-1	203	27D17	Biallelic heterozygous	Allele 1	T	A	T	A	C	C	T	T	T	T	T	G	G	T	T	T	A	A	G	T	T	G	G	A	G	C	T	-	-	-	-	-
								131	34D7		Allele 2	T	A	T	A	C	C	T	T	T	T	T	G	G	T	T	T	A	A	G	T	T	G	G	A	G	C	T	T	A	T	C	C
							C19-2	174	30D12	Biallelic heterozygous	Allele 1	T	A	T	A	C	C	T	T	T	T	T	G	G	T	T	T	A	A	G	T	T	G	G	A	G	C	T	T	A	T	-	-
								121	29D6		Allele 2	T	A	T	A	C	C	T	T	T	T	T	G	G	T	T	T	A	A	G	T	T	G	G	A	G	C	T	T	A	-	-	-
							C19-3	64	32D13	MULTIPLE	M	T	A	T	A	C	C	T	T	T	T	T	G	G	T	T	T	A	A	G	T	T	G	G	A	G	C	T	T	A	T	C	C
								60	31D9		M	T	A	T	A	C	C	T	T	T	T	T	G	G	T	T	T	A	A	G	T	T	G	G	A	G	C	T	T	A	T	C	C
								44	25D17		M	T	A	T	A	C	C	T	T	T	T	T	G	G	T	T	T	A	A	G	T	T	G	G	A	G	-	-	-	-	-	-	-
								38	32D4		M	T	A	T	A	C	C	T	T	T	T	T	G	G	T	T	T	A	A	G	T	T	G	G	A	G	C	T	T	A	T	C	C
							C19-4	112	30D19	Biallelic heterozygous	Allele 1	T	A	T	A	C	C	T	T	T	T	T	G	G	T	T	T	A	A	G	T	T	G	G	A	G	C	T	T	A	T	-	-
								112	29D11		Allele 2	T	A	T	A	C	C	T	T	T	T	T	G	G	T	T	T	A	A	G	T	T	G	G	A	G	C	T	T	A	-	-	-
							C19-5	227	no_indel	Wild-type	Allele 1	T	A	T	A	C	C	T	T	T	T	T	G	G	T	T	T	A	A	G	T	T	G	G	A	G	C	T	T	A	T	C	C
											Allele 2	T	A	T	A	C	C	T	T	T	T	T	G	G	T	T	T	A	A	G	T	T	G	G	A	G	C	T	T	A	T	C	C
	2	Mb3Cas12a	37°C	C20	0	1	C20-1	218	no_indel	Wild-type	Allele 1	T	A	T	A	C	C	T	T	T	T	T	G	G	T	T	T	A	A	G	T	T	G	G	A	G	C	T	T	A	T	C	C
											Allele 2	T	A	T	A	C	C	T	T	T	T	T	G	G	T	T	T	A	A	G	T	T	G	G	A	G	C	T	T	A	T	C	C
							C20-2	345	no_indel	Wild-type	Allele 1	T	A	T	A	C	C	T	T	T	T	T	G	G	T	T	T	A	A	G	T	T	G	G	A	G	C	T	T	A	T	C	C
											Allele 2	T	A	T	A	C	C	T	T	T	T	T	G	G	T	T	T	A	A	G	T	T	G	G	A	G	C	T	T	A	T	C	C
							C20-3	373	no_indel	Wild-type	Allele 1	T	A	T	A	C	C	T	T	T	T	T	G	G	T	T	T	A	A	G	T	T	G	G	A	G	C	T	T	A	T	C	C
											Allele 2	T	A	T	A	C	C	T	T	T	T	T	G	G	T	T	T	A	A	G	T	T	G	G	A	G	C	T	T	A	T	C	C
	2	Mb3Cas12a	37°C	C21	0	0	na
	2	Mb3Cas12a	37°C	C22	0	0	na
	2	Mb3Cas12a	37°C	C23	0	0	na
	2	Mb3Cas12a	37°C	C24	0	0	na
	2	Mb3Cas12a	37°C	C25	0	0	na
	3	Mb3Cas12a	27°C	C1	0	1	C1-1	249	no_indel	Wild-type	Allele 1	T	A	T	A	C	C	T	T	T	T	T	G	G	T	T	T	A	A	G	T	T	G	G	A	G	C	T	T	A	T	C	C
											Allele 2	T	A	T	A	C	C	T	T	T	T	T	G	G	T	T	T	A	A	G	T	T	G	G	A	G	C	T	T	A	T	C	C
							C1-2	464	no_indel	Wild-type	Allele 1	T	A	T	A	C	C	T	T	T	T	T	G	G	T	T	T	A	A	G	T	T	G	G	A	G	C	T	T	A	T	C	C
											Allele 2	T	A	T	A	C	C	T	T	T	T	T	G	G	T	T	T	A	A	G	T	T	G	G	A	G	C	T	T	A	T	C	C
	3	Mb3Cas12a	27°C	C2	0	1	C2-1	340	no_indel	Wild-type	Allele 1	T	A	T	A	C	C	T	T	T	T	T	G	G	T	T	T	A	A	G	T	T	G	G	A	G	C	T	T	A	T	C	C
											Allele 2	T	A	T	A	C	C	T	T	T	T	T	G	G	T	T	T	A	A	G	T	T	G	G	A	G	C	T	T	A	T	C	C
							C2-2	263	no_indel	Wild-type	Allele 1	T	A	T	A	C	C	T	T	T	T	T	G	G	T	T	T	A	A	G	T	T	G	G	A	G	C	T	T	A	T	C	C
											Allele 2	T	A	T	A	C	C	T	T	T	T	T	G	G	T	T	T	A	A	G	T	T	G	G	A	G	C	T	T	A	T	C	C
	3	Mb3Cas12a	27°C	C3	0	1	C3-1	318	no_indel	Wild-type	Allele 1	T	A	T	A	C	C	T	T	T	T	T	G	G	T	T	T	A	A	G	T	T	G	G	A	G	C	T	T	A	T	C	C
											Allele 2	T	A	T	A	C	C	T	T	T	T	T	G	G	T	T	T	A	A	G	T	T	G	G	A	G	C	T	T	A	T	C	C
							C3-2	274	no_indel	Wild-type	Allele 1	T	A	T	A	C	C	T	T	T	T	T	G	G	T	T	T	A	A	G	T	T	G	G	A	G	C	T	T	A	T	C	C
											Allele 2	T	A	T	A	C	C	T	T	T	T	T	G	G	T	T	T	A	A	G	T	T	G	G	A	G	C	T	T	A	T	C	C
							C3-3	103	no_indel	Wild-type	Allele 1	T	A	T	A	C	C	T	T	T	T	T	G	G	T	T	T	A	A	G	T	T	G	G	A	G	C	T	T	A	T	C	C
											Allele 2	T	A	T	A	C	C	T	T	T	T	T	G	G	T	T	T	A	A	G	T	T	G	G	A	G	C	T	T	A	T	C	C
	3	Mb3Cas12a	27°C	C4	0	1	C4-1	437	no_indel	Wild-type	Allele 1	T	A	T	A	C	C	T	T	T	T	T	G	G	T	T	T	A	A	G	T	T	G	G	A	G	C	T	T	A	T	C	C
											Allele 2	T	A	T	A	C	C	T	T	T	T	T	G	G	T	T	T	A	A	G	T	T	G	G	A	G	C	T	T	A	T	C	C
	3	Mb3Cas12a	27°C	C5	0	1	C5-1	221	no_indel	Wild-type	Allele 1	T	A	T	A	C	C	T	T	T	T	T	G	G	T	T	T	A	A	G	T	T	G	G	A	G	C	T	T	A	T	C	C
											Allele 2	T	A	T	A	C	C	T	T	T	T	T	G	G	T	T	T	A	A	G	T	T	G	G	A	G	C	T	T	A	T	C	C
	3	Mb3Cas12a	27°C	C6	0	1	C6-1	305	no_indel	Wild-type	Allele 1	T	A	T	A	C	C	T	T	T	T	T	G	G	T	T	T	A	A	G	T	T	G	G	A	G	C	T	T	A	T	C	C
											Allele 2	T	A	T	A	C	C	T	T	T	T	T	G	G	T	T	T	A	A	G	T	T	G	G	A	G	C	T	T	A	T	C	C
							C6-2	137	no_indel	Wild-type	Allele 1	T	A	T	A	C	C	T	T	T	T	T	G	G	T	T	T	A	A	G	T	T	G	G	A	G	C	T	T	A	T	C	C
											Allele 2	T	A	T	A	C	C	T	T	T	T	T	G	G	T	T	T	A	A	G	T	T	G	G	A	G	C	T	T	A	T	C	C
							C6-3	321	no_indel	Wild-type	Allele 1	T	A	T	A	C	C	T	T	T	T	T	G	G	T	T	T	A	A	G	T	T	G	G	A	G	C	T	T	A	T	C	C
											Allele 2	T	A	T	A	C	C	T	T	T	T	T	G	G	T	T	T	A	A	G	T	T	G	G	A	G	C	T	T	A	T	C	C
	3	Mb3Cas12a	27°C	C7	0	1	C7-1	161	no_indel	Monoallelic	Allele 1	T	A	T	A	C	C	T	T	T	T	T	G	G	T	T	T	A	A	G	T	T	G	G	A	G	C	T	T	A	T	C	C
								38	32D4		Allele 2	T	A	T	A	C	C	T	T	T	T	T	G	G	T	T	T	A	A	G	T	T	G	G	A	G	C	T	T	A	T	C	C
							C7-2	155	no_indel	Monoallelic	Allele 1	T	A	T	A	C	C	T	T	T	T	T	G	G	T	T	T	A	A	G	T	T	G	G	A	G	C	T	T	A	T	C	C
								22	32D4		Allele 2	T	A	T	A	C	C	T	T	T	T	T	G	G	T	T	T	A	A	G	T	T	G	G	A	G	C	T	T	A	T	C	C
							C7-3	103	no_indel	Monoallelic	Allele 1	T	A	T	A	C	C	T	T	T	T	T	G	G	T	T	T	A	A	G	T	T	G	G	A	G	C	T	T	A	T	C	C
								19	32D4		Allele 2	T	A	T	A	C	C	T	T	T	T	T	G	G	T	T	T	A	A	G	T	T	G	G	A	G	C	T	T	A	T	C	C
	3	Mb3Cas12a	27°C	C8	0	1	C8-1	225	no_indel	Wild-type	Allele 1	T	A	T	A	C	C	T	T	T	T	T	G	G	T	T	T	A	A	G	T	T	G	G	A	G	C	T	T	A	T	C	C
											Allele 2	T	A	T	A	C	C	T	T	T	T	T	G	G	T	T	T	A	A	G	T	T	G	G	A	G	C	T	T	A	T	C	C
							C8-2	204	no_indel	Wild-type	Allele 1	T	A	T	A	C	C	T	T	T	T	T	G	G	T	T	T	A	A	G	T	T	G	G	A	G	C	T	T	A	T	C	C
											Allele 2	T	A	T	A	C	C	T	T	T	T	T	G	G	T	T	T	A	A	G	T	T	G	G	A	G	C	T	T	A	T	C	C
							C8-3	317	no_indel	Wild-type	Allele 1	T	A	T	A	C	C	T	T	T	T	T	G	G	T	T	T	A	A	G	T	T	G	G	A	G	C	T	T	A	T	C	C
											Allele 2	T	A	T	A	C	C	T	T	T	T	T	G	G	T	T	T	A	A	G	T	T	G	G	A	G	C	T	T	A	T	C	C
	3	Mb3Cas12a	27°C	C9	0	1	C9-1	487	no_indel	Wild-type	Allele 1	T	A	T	A	C	C	T	T	T	T	T	G	G	T	T	T	A	A	G	T	T	G	G	A	G	C	T	T	A	T	C	C
											Allele 2	T	A	T	A	C	C	T	T	T	T	T	G	G	T	T	T	A	A	G	T	T	G	G	A	G	C	T	T	A	T	C	C
	3	Mb3Cas12a	27°C	C10	0	1	C10-1	195	no_indel	Wild-type	Allele 1	T	A	T	A	C	C	T	T	T	T	T	G	G	T	T	T	A	A	G	T	T	G	G	A	G	C	T	T	A	T	C	C
											Allele 2	T	A	T	A	C	C	T	T	T	T	T	G	G	T	T	T	A	A	G	T	T	G	G	A	G	C	T	T	A	T	C	C
							C10-2	305	no_indel	Wild-type	Allele 1	T	A	T	A	C	C	T	T	T	T	T	G	G	T	T	T	A	A	G	T	T	G	G	A	G	C	T	T	A	T	C	C
											Allele 2	T	A	T	A	C	C	T	T	T	T	T	G	G	T	T	T	A	A	G	T	T	G	G	A	G	C	T	T	A	T	C	C
	3	Mb3Cas12a	27°C	C11	0	1	C11-1	288	no_indel	Wild-type	Allele 1	T	A	T	A	C	C	T	T	T	T	T	G	G	T	T	T	A	A	G	T	T	G	G	A	G	C	T	T	A	T	C	C
											Allele 2	T	A	T	A	C	C	T	T	T	T	T	G	G	T	T	T	A	A	G	T	T	G	G	A	G	C	T	T	A	T	C	C
							C11-2	366	no_indel	Wild-type	Allele 1	T	A	T	A	C	C	T	T	T	T	T	G	G	T	T	T	A	A	G	T	T	G	G	A	G	C	T	T	A	T	C	C
											Allele 2	T	A	T	A	C	C	T	T	T	T	T	G	G	T	T	T	A	A	G	T	T	G	G	A	G	C	T	T	A	T	C	C
							C11-3	307	no_indel	Wild-type	Allele 1	T	A	T	A	C	C	T	T	T	T	T	G	G	T	T	T	A	A	G	T	T	G	G	A	G	C	T	T	A	T	C	C
											Allele 2	T	A	T	A	C	C	T	T	T	T	T	G	G	T	T	T	A	A	G	T	T	G	G	A	G	C	T	T	A	T	C	C
	3	Mb3Cas12a	27°C	C12	0	1	C12-1	312	no_indel	Wild-type	Allele 1	T	A	T	A	C	C	T	T	T	T	T	G	G	T	T	T	A	A	G	T	T	G	G	A	G	C	T	T	A	T	C	C
											Allele 2	T	A	T	A	C	C	T	T	T	T	T	G	G	T	T	T	A	A	G	T	T	G	G	A	G	C	T	T	A	T	C	C
	3	Mb3Cas12a	27°C	C13	0	0	na
	3	Mb3Cas12a	27°C	C14	0	0	na
	3	Mb3Cas12a	27°C	C15	0	0	na
	3	Mb3Cas12a	27°C	C16	0	0	na
	3	Mb3Cas12a	27°C	C17	0	0	na
	3	Mb3Cas12a	27°C	C18	0	0	na
	3	Mb3Cas12a	27°C	C19	0	0	na
	3	Mb3Cas12a	27°C	C20	0	0	na
	3	Mb3Cas12a	27°C	C21	0	0	na
	3	Mb3Cas12a	27°C	C22	0	0	na
	3	Mb3Cas12a	27°C	C23	0	0	na
	3	Mb3Cas12a	27°C	C24	0	0	na
	3	Mb3Cas12a	27°C	C25	0	0	na
	3	Mb3Cas12a	37°C	C1	1	1	C1-1	156	35I1	Biallelic heterozygous	Allele 1	T	A	T	A	C	C	T	T	T	T	T	G	G	T	T	T	A	A	G	T	T	G	G	A	G	C	T	T	A	T	C	C
								139	32D2		Allele 2	T	A	T	A	C	C	T	T	T	T	T	G	G	T	T	T	A	A	G	T	T	G	G	A	G	C	T	T	A	T	C	C
							C1-2	115	35I1	Biallelic heterozygous	Allele 1	T	A	T	A	C	C	T	T	T	T	T	G	G	T	T	T	A	A	G	T	T	G	G	A	G	C	T	T	A	T	C	C
								113	32D2		Allele 2	T	A	T	A	C	C	T	T	T	T	T	G	G	T	T	T	A	A	G	T	T	G	G	A	G	C	T	T	A	T	C	C
	3	Mb3Cas12a	37°C	C2	1	1	C2-1	162	30D11	Biallelic heterozygous	Allele 1	T	A	T	A	C	C	T	T	T	T	T	G	G	T	T	T	A	A	G	T	T	G	G	A	G	C	T	T	A	T	-	-
								105	32D6		Allele 2	T	A	T	A	C	C	T	T	T	T	T	G	G	T	T	T	A	A	G	T	T	G	G	A	G	C	T	T	A	T	C	C
							C2-2	138	no_indel	Wild-type	Allele 1	T	A	T	A	C	C	T	T	T	T	T	G	G	T	T	T	A	A	G	T	T	G	G	A	G	C	T	T	A	T	C	C
											Allele 2	T	A	T	A	C	C	T	T	T	T	T	G	G	T	T	T	A	A	G	T	T	G	G	A	G	C	T	T	A	T	C	C
							C2-3	261	no_indel	Wild-type	Allele 1	T	A	T	A	C	C	T	T	T	T	T	G	G	T	T	T	A	A	G	T	T	G	G	A	G	C	T	T	A	T	C	C
											Allele 2	T	A	T	A	C	C	T	T	T	T	T	G	G	T	T	T	A	A	G	T	T	G	G	A	G	C	T	T	A	T	C	C
	3	Mb3Cas12a	37°C	C3	0	1	C3-1	160	no_indel	Wild-type	Allele 1	T	A	T	A	C	C	T	T	T	T	T	G	G	T	T	T	A	A	G	T	T	G	G	A	G	C	T	T	A	T	C	C
											Allele 2	T	A	T	A	C	C	T	T	T	T	T	G	G	T	T	T	A	A	G	T	T	G	G	A	G	C	T	T	A	T	C	C
							C3-2	334	no_indel	Wild-type	Allele 1	T	A	T	A	C	C	T	T	T	T	T	G	G	T	T	T	A	A	G	T	T	G	G	A	G	C	T	T	A	T	C	C
											Allele 2	T	A	T	A	C	C	T	T	T	T	T	G	G	T	T	T	A	A	G	T	T	G	G	A	G	C	T	T	A	T	C	C
							C3-3	183	no_indel	Wild-type	Allele 1	T	A	T	A	C	C	T	T	T	T	T	G	G	T	T	T	A	A	G	T	T	G	G	A	G	C	T	T	A	T	C	C
											Allele 2	T	A	T	A	C	C	T	T	T	T	T	G	G	T	T	T	A	A	G	T	T	G	G	A	G	C	T	T	A	T	C	C
	3	Mb3Cas12a	37°C	C4	1	1	C4-1	89	30D10	MULTIPLE	M	T	A	T	A	C	C	T	T	T	T	T	G	G	T	T	T	A	A	G	T	T	G	G	A	G	C	T	T	A	T	-	-
								39	31D9		M	T	A	T	A	C	C	T	T	T	T	T	G	G	T	T	T	A	A	G	T	T	G	G	A	G	C	T	T	A	T	C	-
								26	no_indel		M	T	A	T	A	C	C	T	T	T	T	T	G	G	T	T	T	A	A	G	T	T	G	G	A	G	C	T	T	A	T	C	C
	3	Mb3Cas12a	37°C	C5	0	1	C5-1	252	no_indel	Wild-type	Allele 1	T	A	T	A	C	C	T	T	T	T	T	G	G	T	T	T	A	A	G	T	T	G	G	A	G	C	T	T	A	T	C	C
											Allele 2	T	A	T	A	C	C	T	T	T	T	T	G	G	T	T	T	A	A	G	T	T	G	G	A	G	C	T	T	A	T	C	C
							C5-2	217	no_indel	Wild-type	Allele 1	T	A	T	A	C	C	T	T	T	T	T	G	G	T	T	T	A	A	G	T	T	G	G	A	G	C	T	T	A	T	C	C
											Allele 2	T	A	T	A	C	C	T	T	T	T	T	G	G	T	T	T	A	A	G	T	T	G	G	A	G	C	T	T	A	T	C	C
	3	Mb3Cas12a	37°C	C6	1	1	C6-1	81	22D23	Biallelic heterozygous	Allele 1	T	A	T	A	C	C	T	T	T	T	T	G	G	T	T	T	A	A	G	T	T	G	-	-	-	-	-	-	-	-	-	-
								59	27D15		Allele 2	T	A	T	A	C	C	T	T	T	T	T	G	G	T	T	T	A	A	G	T	T	G	G	A	G	C	T	-	-	-	-	-
							C6-2	86	32D6	Biallelic heterozygous	Allele 1	T	A	T	A	C	C	T	T	T	T	T	G	G	T	T	T	A	A	G	T	T	G	G	A	G	C	T	T	A	T	C	C
								79	34D7		Allele 2	T	A	T	A	C	C	T	T	T	T	T	G	G	T	T	T	A	A	G	T	T	G	G	A	G	C	T	T	A	T	C	C
							C6-3	195	29D12	Biallelic heterozygous	Allele 1	T	A	T	A	C	C	T	T	T	T	T	G	G	T	T	T	A	A	G	T	T	G	G	A	G	C	T	T	A	-	-	-
								177	21D19		Allele 2	T	A	T	A	C	C	T	T	T	T	T	G	G	T	T	T	A	A	G	T	T	-	-	-	-	-	-	-	-	-	-	-
	3	Mb3Cas12a	37°C	C7	0	1	C7-1	169	31D10	Monoallelic	Allele 1	T	A	T	A	C	C	T	T	T	T	T	G	G	T	T	T	A	A	G	T	T	G	G	A	G	C	T	T	A	T	C	-
								116	no_indel		Allele 2	T	A	T	A	C	C	T	T	T	T	T	G	G	T	T	T	A	A	G	T	T	G	G	A	G	C	T	T	A	T	C	C
							C7-2	327	no_indel	Wild-type	Allele 1	T	A	T	A	C	C	T	T	T	T	T	G	G	T	T	T	A	A	G	T	T	G	G	A	G	C	T	T	A	T	C	C
											Allele 2	T	A	T	A	C	C	T	T	T	T	T	G	G	T	T	T	A	A	G	T	T	G	G	A	G	C	T	T	A	T	C	C
							C7-3	352	no_indel	Wild-type	Allele 1	T	A	T	A	C	C	T	T	T	T	T	G	G	T	T	T	A	A	G	T	T	G	G	A	G	C	T	T	A	T	C	C
											Allele 2	T	A	T	A	C	C	T	T	T	T	T	G	G	T	T	T	A	A	G	T	T	G	G	A	G	C	T	T	A	T	C	C
							C7-4	251	no_indel	Wild-type	Allele 1	T	A	T	A	C	C	T	T	T	T	T	G	G	T	T	T	A	A	G	T	T	G	G	A	G	C	T	T	A	T	C	C
											Allele 2	T	A	T	A	C	C	T	T	T	T	T	G	G	T	T	T	A	A	G	T	T	G	G	A	G	C	T	T	A	T	C	C
	3	Mb3Cas12a	37°C	C8	0	1	C8-1	276	no_indel	Wild-type	Allele 1	T	A	T	A	C	C	T	T	T	T	T	G	G	T	T	T	A	A	G	T	T	G	G	A	G	C	T	T	A	T	C	C
											Allele 2	T	A	T	A	C	C	T	T	T	T	T	G	G	T	T	T	A	A	G	T	T	G	G	A	G	C	T	T	A	T	C	C
							C8-2	303	no_indel	Wild-type	Allele 1	T	A	T	A	C	C	T	T	T	T	T	G	G	T	T	T	A	A	G	T	T	G	G	A	G	C	T	T	A	T	C	C
											Allele 2	T	A	T	A	C	C	T	T	T	T	T	G	G	T	T	T	A	A	G	T	T	G	G	A	G	C	T	T	A	T	C	C
	3	Mb3Cas12a	37°C	C9	0	0	na
	3	Mb3Cas12a	37°C	C10	0	0	na
	3	Mb3Cas12a	37°C	C11	0	0	na
	3	Mb3Cas12a	37°C	C12	0	0	na
	3	Mb3Cas12a	37°C	C13	0	0	na
	3	Mb3Cas12a	37°C	C14	0	0	na
	3	Mb3Cas12a	37°C	C15	0	0	na
	3	Mb3Cas12a	37°C	C16	0	0	na
	3	Mb3Cas12a	37°C	C17	0	0	na
	3	Mb3Cas12a	37°C	C18	0	0	na
	3	Mb3Cas12a	37°C	C19	0	0	na
	3	Mb3Cas12a	37°C	C20	0	0	na
	3	Mb3Cas12a	37°C	C21	0	0	na
	3	Mb3Cas12a	37°C	C22	0	0	na
	3	Mb3Cas12a	37°C	C23	0	0	na
	3	Mb3Cas12a	37°C	C24	0	0	na
	3	Mb3Cas12a	37°C	C25	0	0	na
	4	Mb3Cas12a	27°C	C1	0	0	na
	4	Mb3Cas12a	27°C	C2	0	1	C2-1	684	no_indel	Wild-type	Allele 1	T	A	T	A	C	C	T	T	T	T	T	G	G	T	T	T	A	A	G	T	T	G	G	A	G	C	T	T	A	T	C	C
											Allele 2	T	A	T	A	C	C	T	T	T	T	T	G	G	T	T	T	A	A	G	T	T	G	G	A	G	C	T	T	A	T	C	C
							C2-2	473	no_indel	Wild-type	Allele 1	T	A	T	A	C	C	T	T	T	T	T	G	G	T	T	T	A	A	G	T	T	G	G	A	G	C	T	T	A	T	C	C
											Allele 2	T	A	T	A	C	C	T	T	T	T	T	G	G	T	T	T	A	A	G	T	T	G	G	A	G	C	T	T	A	T	C	C
	4	Mb3Cas12a	27°C	C3	0	0	na
	4	Mb3Cas12a	27°C	C4	0	0	na
	4	Mb3Cas12a	27°C	C5	0	0	na
	4	Mb3Cas12a	27°C	C6	0	0	na
	4	Mb3Cas12a	27°C	C7	0	0	na
	4	Mb3Cas12a	27°C	C8	0	0	na
	4	Mb3Cas12a	27°C	C9	0	0	na
	4	Mb3Cas12a	27°C	C10	0	0	na
	4	Mb3Cas12a	27°C	C11	0	0	na
	4	Mb3Cas12a	27°C	C12	0	0	na
	4	Mb3Cas12a	27°C	C13	0	0	na
	4	Mb3Cas12a	27°C	C14	0	0	na
	4	Mb3Cas12a	27°C	C15	0	0	na
	4	Mb3Cas12a	27°C	C16	0	0	na
	4	Mb3Cas12a	27°C	C17	0	0	na
	4	Mb3Cas12a	27°C	C18	0	0	na
	4	Mb3Cas12a	27°C	C19	0	0	na
	4	Mb3Cas12a	27°C	C20	0	0	na
	4	Mb3Cas12a	27°C	C21	0	0	na
	4	Mb3Cas12a	27°C	C22	0	0	na
	4	Mb3Cas12a	27°C	C23	0	0	na
	4	Mb3Cas12a	27°C	C24	0	0	na
	4	Mb3Cas12a	27°C	C25	0	0	na
	4	Mb3Cas12a	37°C	C1	0	1	C1-1	315	no_indel	Wild-type	Allele 1	T	A	T	A	C	C	T	T	T	T	T	G	G	T	T	T	A	A	G	T	T	G	G	A	G	C	T	T	A	T	C	C
											Allele 2	T	A	T	A	C	C	T	T	T	T	T	G	G	T	T	T	A	A	G	T	T	G	G	A	G	C	T	T	A	T	C	C
	4	Mb3Cas12a	37°C	C2	1	1	C2-1	108	34D5	Biallelic heterozygous	Allele 1	T	A	T	A	C	C	T	T	T	T	T	G	G	T	T	T	A	A	G	T	T	G	G	A	G	C	T	T	A	T	C	C
								88	32D8		Allele 2	T	A	T	A	C	C	T	T	T	T	T	G	G	T	T	T	A	A	G	T	T	G	G	A	G	C	T	T	A	T	C	C
							C2-2	213	no_indel	Wild-type	Allele 1	T	A	T	A	C	C	T	T	T	T	T	G	G	T	T	T	A	A	G	T	T	G	G	A	G	C	T	T	A	T	C	C
											Allele 2	T	A	T	A	C	C	T	T	T	T	T	G	G	T	T	T	A	A	G	T	T	G	G	A	G	C	T	T	A	T	C	C
	4	Mb3Cas12a	37°C	C3	1	1	C3-1	129	31D16	Biallelic heterozygous	Allele 1	T	A	T	A	C	C	T	T	T	T	T	G	G	T	T	T	A	A	G	T	T	G	G	A	G	C	T	T	A	T	C	-
								119	30D11		Allele 2	T	A	T	A	C	C	T	T	T	T	T	G	G	T	T	T	A	A	G	T	T	G	G	A	G	C	T	T	A	T	-	-
							C3-2	311	no_indel	Wild-type	Allele 1	T	A	T	A	C	C	T	T	T	T	T	G	G	T	T	T	A	A	G	T	T	G	G	A	G	C	T	T	A	T	C	C
											Allele 2	T	A	T	A	C	C	T	T	T	T	T	G	G	T	T	T	A	A	G	T	T	G	G	A	G	C	T	T	A	T	C	C
	4	Mb3Cas12a	37°C	C4	0	0	na
	4	Mb3Cas12a	37°C	C5	1	1	C5-1	120	32D4	Biallelic heterozygous	Allele 1	T	A	T	A	C	C	T	T	T	T	T	G	G	T	T	T	A	A	G	T	T	G	G	A	G	C	T	T	A	T	C	C
								105	31D5		Allele 2	T	A	T	A	C	C	T	T	T	T	T	G	G	T	T	T	A	A	G	T	T	G	G	A	G	C	T	T	A	T	C	-
							C5-2	309	no_indel	Wild-type	Allele 1	T	A	T	A	C	C	T	T	T	T	T	G	G	T	T	T	A	A	G	T	T	G	G	A	G	C	T	T	A	T	C	C
											Allele 2	T	A	T	A	C	C	T	T	T	T	T	G	G	T	T	T	A	A	G	T	T	G	G	A	G	C	T	T	A	T	C	C
	4	Mb3Cas12a	37°C	C6	0	1	C6-1	286	no_indel	Wild-type	Allele 1	T	A	T	A	C	C	T	T	T	T	T	G	G	T	T	T	A	A	G	T	T	G	G	A	G	C	T	T	A	T	C	C
											Allele 2	T	A	T	A	C	C	T	T	T	T	T	G	G	T	T	T	A	A	G	T	T	G	G	A	G	C	T	T	A	T	C	C
							C6-2	330	no_indel	Wild-type	Allele 1	T	A	T	A	C	C	T	T	T	T	T	G	G	T	T	T	A	A	G	T	T	G	G	A	G	C	T	T	A	T	C	C
											Allele 2	T	A	T	A	C	C	T	T	T	T	T	G	G	T	T	T	A	A	G	T	T	G	G	A	G	C	T	T	A	T	C	C
							C6-3	303	no_indel	Wild-type	Allele 1	T	A	T	A	C	C	T	T	T	T	T	G	G	T	T	T	A	A	G	T	T	G	G	A	G	C	T	T	A	T	C	C
											Allele 2	T	A	T	A	C	C	T	T	T	T	T	G	G	T	T	T	A	A	G	T	T	G	G	A	G	C	T	T	A	T	C	C
	4	Mb3Cas12a	37°C	C7	0	1	C7-1	313	no_indel	Wild-type	Allele 1	T	A	T	A	C	C	T	T	T	T	T	G	G	T	T	T	A	A	G	T	T	G	G	A	G	C	T	T	A	T	C	C
											Allele 2	T	A	T	A	C	C	T	T	T	T	T	G	G	T	T	T	A	A	G	T	T	G	G	A	G	C	T	T	A	T	C	C
							C7-2	330	no_indel	Wild-type	Allele 1	T	A	T	A	C	C	T	T	T	T	T	G	G	T	T	T	A	A	G	T	T	G	G	A	G	C	T	T	A	T	C	C
											Allele 2	T	A	T	A	C	C	T	T	T	T	T	G	G	T	T	T	A	A	G	T	T	G	G	A	G	C	T	T	A	T	C	C
							C7-3	298	no_indel	Wild-type	Allele 1	T	A	T	A	C	C	T	T	T	T	T	G	G	T	T	T	A	A	G	T	T	G	G	A	G	C	T	T	A	T	C	C
											Allele 2	T	A	T	A	C	C	T	T	T	T	T	G	G	T	T	T	A	A	G	T	T	G	G	A	G	C	T	T	A	T	C	C
	4	Mb3Cas12a	37°C	C8	0	1	C8-1	na	na	na	na
							C8-2	306	no_indel	Wild-type	Allele 1	T	A	T	A	C	C	T	T	T	T	T	G	G	T	T	T	A	A	G	T	T	G	G	A	G	C	T	T	A	T	C	C
											Allele 2	T	A	T	A	C	C	T	T	T	T	T	G	G	T	T	T	A	A	G	T	T	G	G	A	G	C	T	T	A	T	C	C
	4	Mb3Cas12a	37°C	C9	0	0	na
	4	Mb3Cas12a	37°C	C10	0	0	na
	4	Mb3Cas12a	37°C	C11	0	0	na
	4	Mb3Cas12a	37°C	C12	0	0	na
	4	Mb3Cas12a	37°C	C13	0	0	na
	4	Mb3Cas12a	37°C	C14	0	0	na
	4	Mb3Cas12a	37°C	C15	0	0	na
	4	Mb3Cas12a	37°C	C16	0	0	na
	4	Mb3Cas12a	37°C	C17	0	0	na
	4	Mb3Cas12a	37°C	C18	0	0	na
	4	Mb3Cas12a	37°C	C19	0	0	na
	4	Mb3Cas12a	37°C	C20	0	0	na
	4	Mb3Cas12a	37°C	C21	0	0	na
	4	Mb3Cas12a	37°C	C22	0	0	na
	4	Mb3Cas12a	37°C	C23	0	0	na
	4	Mb3Cas12a	37°C	C24	0	0	na
	4	Mb3Cas12a	37°C	C25	0	0	na
	5	Mb3Cas12a	27°C	C1	0	1	C1-1	459	no_indel	Wild-type	Allele 1	T	A	T	A	C	C	T	T	T	T	T	G	G	T	T	T	A	A	G	T	T	G	G	A	G	C	T	T	A	T	C	C
											Allele 2	T	A	T	A	C	C	T	T	T	T	T	G	G	T	T	T	A	A	G	T	T	G	G	A	G	C	T	T	A	T	C	C
	5	Mb3Cas12a	27°C	C2	0	1	C2-1	397	no_indel	Wild-type	Allele 1	T	A	T	A	C	C	T	T	T	T	T	G	G	T	T	T	A	A	G	T	T	G	G	A	G	C	T	T	A	T	C	C
											Allele 2	T	A	T	A	C	C	T	T	T	T	T	G	G	T	T	T	A	A	G	T	T	G	G	A	G	C	T	T	A	T	C	C
	5	Mb3Cas12a	27°C	C3	0	1	C3-1	454	no_indel	Wild-type	Allele 1	T	A	T	A	C	C	T	T	T	T	T	G	G	T	T	T	A	A	G	T	T	G	G	A	G	C	T	T	A	T	C	C
											Allele 2	T	A	T	A	C	C	T	T	T	T	T	G	G	T	T	T	A	A	G	T	T	G	G	A	G	C	T	T	A	T	C	C
							C3-2	354	no_indel	Wild-type	Allele 1	T	A	T	A	C	C	T	T	T	T	T	G	G	T	T	T	A	A	G	T	T	G	G	A	G	C	T	T	A	T	C	C
											Allele 2	T	A	T	A	C	C	T	T	T	T	T	G	G	T	T	T	A	A	G	T	T	G	G	A	G	C	T	T	A	T	C	C
							C3-3	340	no_indel	Wild-type	Allele 1	T	A	T	A	C	C	T	T	T	T	T	G	G	T	T	T	A	A	G	T	T	G	G	A	G	C	T	T	A	T	C	C
											Allele 2	T	A	T	A	C	C	T	T	T	T	T	G	G	T	T	T	A	A	G	T	T	G	G	A	G	C	T	T	A	T	C	C
							C3-4	394	no_indel	Wild-type	Allele 1	T	A	T	A	C	C	T	T	T	T	T	G	G	T	T	T	A	A	G	T	T	G	G	A	G	C	T	T	A	T	C	C
											Allele 2	T	A	T	A	C	C	T	T	T	T	T	G	G	T	T	T	A	A	G	T	T	G	G	A	G	C	T	T	A	T	C	C
							C3-5	351	no_indel	Wild-type	Allele 1	T	A	T	A	C	C	T	T	T	T	T	G	G	T	T	T	A	A	G	T	T	G	G	A	G	C	T	T	A	T	C	C
											Allele 2	T	A	T	A	C	C	T	T	T	T	T	G	G	T	T	T	A	A	G	T	T	G	G	A	G	C	T	T	A	T	C	C
	5	Mb3Cas12a	27°C	C4	0	1	C4-1	344	no_indel	Wild-type	Allele 1	T	A	T	A	C	C	T	T	T	T	T	G	G	T	T	T	A	A	G	T	T	G	G	A	G	C	T	T	A	T	C	C
											Allele 2	T	A	T	A	C	C	T	T	T	T	T	G	G	T	T	T	A	A	G	T	T	G	G	A	G	C	T	T	A	T	C	C
	5	Mb3Cas12a	27°C	C5	0	1	C5-1	251	no_indel	Wild-type	Allele 1	T	A	T	A	C	C	T	T	T	T	T	G	G	T	T	T	A	A	G	T	T	G	G	A	G	C	T	T	A	T	C	C
											Allele 3	T	A	T	A	C	C	T	T	T	T	T	G	G	T	T	T	A	A	G	T	T	G	G	A	G	C	T	T	A	T	C	C
							C5-2	352	no_indel	Wild-type	Allele 1	T	A	T	A	C	C	T	T	T	T	T	G	G	T	T	T	A	A	G	T	T	G	G	A	G	C	T	T	A	T	C	C
											Allele 2	T	A	T	A	C	C	T	T	T	T	T	G	G	T	T	T	A	A	G	T	T	G	G	A	G	C	T	T	A	T	C	C
	5	Mb3Cas12a	27°C	C6	0	1	C6-1	nr	nr	nr	nr
											nr
							C6-2	329	no_indel	Wild-type	Allele 1	T	A	T	A	C	C	T	T	T	T	T	G	G	T	T	T	A	A	G	T	T	G	G	A	G	C	T	T	A	T	C	C
											Allele 2	T	A	T	A	C	C	T	T	T	T	T	G	G	T	T	T	A	A	G	T	T	G	G	A	G	C	T	T	A	T	C	C
							C6-3	357	no_indel	Wild-type	Allele 1	T	A	T	A	C	C	T	T	T	T	T	G	G	T	T	T	A	A	G	T	T	G	G	A	G	C	T	T	A	T	C	C
											Allele 2	T	A	T	A	C	C	T	T	T	T	T	G	G	T	T	T	A	A	G	T	T	G	G	A	G	C	T	T	A	T	C	C
							C6-4	304	no_indel	Wild-type	Allele 1	T	A	T	A	C	C	T	T	T	T	T	G	G	T	T	T	A	A	G	T	T	G	G	A	G	C	T	T	A	T	C	C
											Allele 2	T	A	T	A	C	C	T	T	T	T	T	G	G	T	T	T	A	A	G	T	T	G	G	A	G	C	T	T	A	T	C	C
	5	Mb3Cas12a	27°C	C7	0	1	C7-1	389	no_indel	Wild-type	Allele 1	T	A	T	A	C	C	T	T	T	T	T	G	G	T	T	T	A	A	G	T	T	G	G	A	G	C	T	T	A	T	C	C
											Allele 2	T	A	T	A	C	C	T	T	T	T	T	G	G	T	T	T	A	A	G	T	T	G	G	A	G	C	T	T	A	T	C	C
							C7-2	308	no_indel	Wild-type	Allele 1	T	A	T	A	C	C	T	T	T	T	T	G	G	T	T	T	A	A	G	T	T	G	G	A	G	C	T	T	A	T	C	C
											Allele 2	T	A	T	A	C	C	T	T	T	T	T	G	G	T	T	T	A	A	G	T	T	G	G	A	G	C	T	T	A	T	C	C
							C7-3	318	no_indel	Wild-type	Allele 1	T	A	T	A	C	C	T	T	T	T	T	G	G	T	T	T	A	A	G	T	T	G	G	A	G	C	T	T	A	T	C	C
											Allele 2	T	A	T	A	C	C	T	T	T	T	T	G	G	T	T	T	A	A	G	T	T	G	G	A	G	C	T	T	A	T	C	C
	5	Mb3Cas12a	27°C	C8	0	0	na
	5	Mb3Cas12a	27°C	C9	0	0	na
	5	Mb3Cas12a	27°C	C10	0	0	na
	5	Mb3Cas12a	27°C	C11	0	0	na
	5	Mb3Cas12a	27°C	C12	0	0	na
	5	Mb3Cas12a	27°C	C13	0	0	na
	5	Mb3Cas12a	27°C	C14	0	0	na
	5	Mb3Cas12a	27°C	C15	0	0	na
	5	Mb3Cas12a	27°C	C16	0	0	na
	5	Mb3Cas12a	27°C	C17	0	0	na
	5	Mb3Cas12a	27°C	C18	0	0	na
	5	Mb3Cas12a	27°C	C19	0	0	na
	5	Mb3Cas12a	27°C	C20	0	0	na
	5	Mb3Cas12a	27°C	C21	0	0	na
	5	Mb3Cas12a	27°C	C22	0	0	na
	5	Mb3Cas12a	27°C	C23	0	0	na
	5	Mb3Cas12a	27°C	C24	0	0	na
	5	Mb3Cas12a	27°C	C25	0	0	na
	5	Mb3Cas12a	37°C	C1	0	1	C1-1	593	no_indel	Wild-type	Allele 1	T	A	T	A	C	C	T	T	T	T	T	G	G	T	T	T	A	A	G	T	T	G	G	A	G	C	T	T	A	T	C	C
											Allele 2	T	A	T	A	C	C	T	T	T	T	T	G	G	T	T	T	A	A	G	T	T	G	G	A	G	C	T	T	A	T	C	C
	5	Mb3Cas12a	37°C	C2	0	0	na
	5	Mb3Cas12a	37°C	C3	0	1	C3-1	460	no_indel	Wild-type	Allele 1	T	A	T	A	C	C	T	T	T	T	T	G	G	T	T	T	A	A	G	T	T	G	G	A	G	C	T	T	A	T	C	C
											Allele 2	T	A	T	A	C	C	T	T	T	T	T	G	G	T	T	T	A	A	G	T	T	G	G	A	G	C	T	T	A	T	C	C
	5	Mb3Cas12a	37°C	C4	0	1	C4-1	336	no_indel	Wild-type	Allele 1	T	A	T	A	C	C	T	T	T	T	T	G	G	T	T	T	A	A	G	T	T	G	G	A	G	C	T	T	A	T	C	C
											Allele 2	T	A	T	A	C	C	T	T	T	T	T	G	G	T	T	T	A	A	G	T	T	G	G	A	G	C	T	T	A	T	C	C
							C4-2	392	no_indel	Wild-type	Allele 1	T	A	T	A	C	C	T	T	T	T	T	G	G	T	T	T	A	A	G	T	T	G	G	A	G	C	T	T	A	T	C	C
											Allele 2	T	A	T	A	C	C	T	T	T	T	T	G	G	T	T	T	A	A	G	T	T	G	G	A	G	C	T	T	A	T	C	C
							C4-3	367	no_indel	Wild-type	Allele 1	T	A	T	A	C	C	T	T	T	T	T	G	G	T	T	T	A	A	G	T	T	G	G	A	G	C	T	T	A	T	C	C
											Allele 2	T	A	T	A	C	C	T	T	T	T	T	G	G	T	T	T	A	A	G	T	T	G	G	A	G	C	T	T	A	T	C	C
	5	Mb3Cas12a	37°C	C5	0	1	C5-1	170	no_indel	Wild-type	Allele 1	T	A	T	A	C	C	T	T	T	T	T	G	G	T	T	T	A	A	G	T	T	G	G	A	G	C	T	T	A	T	C	C
											Allele 2	T	A	T	A	C	C	T	T	T	T	T	G	G	T	T	T	A	A	G	T	T	G	G	A	G	C	T	T	A	T	C	C
							C5-2	nr	nr	nr	nr
											nr
							C5-3	414	no_indel	Wild-type	Allele 1	T	A	T	A	C	C	T	T	T	T	T	G	G	T	T	T	A	A	G	T	T	G	G	A	G	C	T	T	A	T	C	C
											Allele 2	T	A	T	A	C	C	T	T	T	T	T	G	G	T	T	T	A	A	G	T	T	G	G	A	G	C	T	T	A	T	C	C
	5	Mb3Cas12a	37°C	C6	0	1	C6-1	50	no_indel	MULTIPLE	M	T	A	T	A	C	C	T	T	T	T	T	G	G	T	T	T	A	A	G	T	T	G	G	A	G	C	T	T	A	T	C	C
								46	29D12		M	T	A	T	A	C	C	T	T	T	T	T	G	G	T	T	T	A	A	G	T	T	G	G	A	G	C	T	T	A	-	-	-
								33	31D5		M	T	A	T	A	C	C	T	T	T	T	T	G	G	T	T	T	A	A	G	T	T	G	G	A	G	C	T	T	A	T	C	-
							C6-2	122	29D12	MULTIPLE	M	T	A	T	A	C	C	T	T	T	T	T	G	G	T	T	T	A	A	G	T	T	G	G	A	G	C	T	T	A	-	-	-
								77	no_indel		M	T	A	T	A	C	C	T	T	T	T	T	G	G	T	T	T	A	A	G	T	T	G	G	A	G	C	T	T	A	T	C	C
								75	31D5		M	T	A	T	A	C	C	T	T	T	T	T	G	G	T	T	T	A	A	G	T	T	G	G	A	G	C	T	T	A	T	C	-
							C6-3	158	no_indel	Wild-type	Allele 1	T	A	T	A	C	C	T	T	T	T	T	G	G	T	T	T	A	A	G	T	T	G	G	A	G	C	T	T	A	T	C	C
											Allele 2	T	A	T	A	C	C	T	T	T	T	T	G	G	T	T	T	A	A	G	T	T	G	G	A	G	C	T	T	A	T	C	C
	5	Mb3Cas12a	37°C	C7	0	1	C7-1	412	no_indel	Wild-type	Allele 1	T	A	T	A	C	C	T	T	T	T	T	G	G	T	T	T	A	A	G	T	T	G	G	A	G	C	T	T	A	T	C	C
											Allele 2	T	A	T	A	C	C	T	T	T	T	T	G	G	T	T	T	A	A	G	T	T	G	G	A	G	C	T	T	A	T	C	C
							C7-2	223	no_indel	Wild-type	Allele 1	T	A	T	A	C	C	T	T	T	T	T	G	G	T	T	T	A	A	G	T	T	G	G	A	G	C	T	T	A	T	C	C
											Allele 2	T	A	T	A	C	C	T	T	T	T	T	G	G	T	T	T	A	A	G	T	T	G	G	A	G	C	T	T	A	T	C	C
							C7-3	164	29D12	MULTIPLE	M	T	A	T	A	C	C	T	T	T	T	T	G	G	T	T	T	A	A	G	T	T	G	G	A	G	C	T	T	A	-	-	-
								130	no_indel		M	T	A	T	A	C	C	T	T	T	T	T	G	G	T	T	T	A	A	G	T	T	G	G	A	G	C	T	T	A	T	C	C
								126	31D5		M	T	A	T	A	C	C	T	T	T	T	T	G	G	T	T	T	A	A	G	T	T	G	G	A	G	C	T	T	A	T	C	-
							C7-4	55	no_indel	Wild-type	Allele 1	T	A	T	A	C	C	T	T	T	T	T	G	G	T	T	T	A	A	G	T	T	G	G	A	G	C	T	T	A	T	C	C
											Allele 2	T	A	T	A	C	C	T	T	T	T	T	G	G	T	T	T	A	A	G	T	T	G	G	A	G	C	T	T	A	T	C	C
	5	Mb3Cas12a	37°C	C8	0	1	C8-1	321	no_indel	Wild-type	Allele 1	T	A	T	A	C	C	T	T	T	T	T	G	G	T	T	T	A	A	G	T	T	G	G	A	G	C	T	T	A	T	C	C
											Allele 2	T	A	T	A	C	C	T	T	T	T	T	G	G	T	T	T	A	A	G	T	T	G	G	A	G	C	T	T	A	T	C	C
							C8-2	168	no_indel	Wild-type	Allele 1	T	A	T	A	C	C	T	T	T	T	T	G	G	T	T	T	A	A	G	T	T	G	G	A	G	C	T	T	A	T	C	C
											Allele 2	T	A	T	A	C	C	T	T	T	T	T	G	G	T	T	T	A	A	G	T	T	G	G	A	G	C	T	T	A	T	C	C
							C8-3	433	no_indel	Wild-type	Allele 1	T	A	T	A	C	C	T	T	T	T	T	G	G	T	T	T	A	A	G	T	T	G	G	A	G	C	T	T	A	T	C	C
											Allele 2	T	A	T	A	C	C	T	T	T	T	T	G	G	T	T	T	A	A	G	T	T	G	G	A	G	C	T	T	A	T	C	C
	5	Mb3Cas12a	37°C	C9	0	1	C9-1	190	no_indel	Wild-type	Allele 1	T	A	T	A	C	C	T	T	T	T	T	G	G	T	T	T	A	A	G	T	T	G	G	A	G	C	T	T	A	T	C	C
											Allele 2	T	A	T	A	C	C	T	T	T	T	T	G	G	T	T	T	A	A	G	T	T	G	G	A	G	C	T	T	A	T	C	C
							C9-2	445	no_indel	Wild-type	Allele 1	T	A	T	A	C	C	T	T	T	T	T	G	G	T	T	T	A	A	G	T	T	G	G	A	G	C	T	T	A	T	C	C
											Allele 2	T	A	T	A	C	C	T	T	T	T	T	G	G	T	T	T	A	A	G	T	T	G	G	A	G	C	T	T	A	T	C	C
							C9-3	182	no_indel	Wild-type	Allele 1	T	A	T	A	C	C	T	T	T	T	T	G	G	T	T	T	A	A	G	T	T	G	G	A	G	C	T	T	A	T	C	C
											Allele 2	T	A	T	A	C	C	T	T	T	T	T	G	G	T	T	T	A	A	G	T	T	G	G	A	G	C	T	T	A	T	C	C
	5	Mb3Cas12a	37°C	C10	0	0	na
	5	Mb3Cas12a	37°C	C11	0	0	na
	5	Mb3Cas12a	37°C	C12	0	0	na
	5	Mb3Cas12a	37°C	C13	0	0	na
	5	Mb3Cas12a	37°C	C14	0	0	na
	5	Mb3Cas12a	37°C	C15	0	0	na
	5	Mb3Cas12a	37°C	C16	0	0	na
	5	Mb3Cas12a	37°C	C17	0	0	na
	5	Mb3Cas12a	37°C	C18	0	0	na
	5	Mb3Cas12a	37°C	C19	0	0	na
	5	Mb3Cas12a	37°C	C20	0	0	na
	5	Mb3Cas12a	37°C	C21	0	0	na
	5	Mb3Cas12a	37°C	C22	0	0	na
	5	Mb3Cas12a	37°C	C23	0	0	na
	5	Mb3Cas12a	37°C	C24	0	0	na
	5	Mb3Cas12a	37°C	C25	0	0	na
[truncated: 83 more columns]

## Sheet: AsCas12a
	Assessing activity of different Cas9 and Cas12a proteins at different temperatures
	Replicate	RGEN	Temp.	Explant	Visual Scoring	HygR	Event	On-Target
								Reads	Edition	Editing Pattern	Allele														T	T	T	V	B1	B2	B3	B4	B5	B6	B7	B8	B9	B10	B11	B12	B13	B14	B15	B16	B17	B18	B19	B20
												1	2	3	4	5	6	7	8	9	10	11	12	13	14	15	16	17	18	19	20	21	22	23	24	25	26	27	28	29	30	31	32	33	34	35	36	37	38
				Performer 7	0	0			no_indel	Wild-type	Allele 1	T	A	T	A	C	C	T	T	T	T	T	G	G	T	T	T	A	A	G	T	T	G	G	A	G	C	T	T	A	T	C	C	C	A	A	C	A	T
											Allele 2	T	A	T	A	C	C	T	T	T	T	T	G	G	T	T	T	A	A	G	T	T	G	G	A	G	C	T	T	A	T	C	C	C	A	A	C	A	T
	1	AsCas12a	27°C	C1	1	1	C1-1	na	na	na	na
	1	AsCas12a	27°C	C2	0	0	na
	1	AsCas12a	27°C	C3	0	0	na
	1	AsCas12a	27°C	C4	0	0	na
	1	AsCas12a	27°C	C5	0	0	na
	1	AsCas12a	27°C	C6	0	0	na
	1	AsCas12a	27°C	C7	0	0	na
	1	AsCas12a	27°C	C8	0	0	na
	1	AsCas12a	27°C	C9	0	0	na
	1	AsCas12a	27°C	C10	0	0	na
	1	AsCas12a	27°C	C11	0	0	na
	1	AsCas12a	27°C	C12	0	0	na
	1	AsCas12a	27°C	C13	0	0	na
	1	AsCas12a	27°C	C14	0	0	na
	1	AsCas12a	27°C	C15	0	0	na
	1	AsCas12a	27°C	C16	0	0	na
	1	AsCas12a	27°C	C17	0	0	na
	1	AsCas12a	27°C	C18	0	0	na
	1	AsCas12a	27°C	C19	0	0	na
	1	AsCas12a	27°C	C20	0	0	na
	1	AsCas12a	27°C	C21	0	0	na
	1	AsCas12a	27°C	C22	0	0	na
	1	AsCas12a	27°C	C23	0	0	na
	1	AsCas12a	27°C	C24	0	0	na
	1	AsCas12a	27°C	C25	0	0	na
	1	AsCas12a	37°C	C1	0	0	na
	1	AsCas12a	37°C	C2	0	0	na
	1	AsCas12a	37°C	C3	0	0	na
	1	AsCas12a	37°C	C4	0	0	na
	1	AsCas12a	37°C	C5	0	0	na
	1	AsCas12a	37°C	C6	0	0	na
	1	AsCas12a	37°C	C7	0	0	na
	1	AsCas12a	37°C	C8	0	0	na
	1	AsCas12a	37°C	C9	0	0	na
	1	AsCas12a	37°C	C10	0	0	na
	1	AsCas12a	37°C	C11	0	0	na
	1	AsCas12a	37°C	C12	0	0	na
	1	AsCas12a	37°C	C13	0	0	na
	1	AsCas12a	37°C	C14	0	0	na
	1	AsCas12a	37°C	C15	0	0	na
	1	AsCas12a	37°C	C16	0	0	na
	1	AsCas12a	37°C	C17	0	0	na
	1	AsCas12a	37°C	C18	0	0	na
	1	AsCas12a	37°C	C19	0	0	na
	1	AsCas12a	37°C	C20	0	0	na
	1	AsCas12a	37°C	C21	0	0	na
	1	AsCas12a	37°C	C22	0	0	na
	1	AsCas12a	37°C	C23	0	0	na
	1	AsCas12a	37°C	C24	0	0	na
	1	AsCas12a	37°C	C25	0	0	na
	2	AsCas12a	27°C	C1	0	1	C1-1	203	no_indel	Wild-type	Allele 1	T	A	T	A	C	C	T	T	T	T	T	G	G	T	T	T	A	A	G	T	T	G	G	A	G	C	T	T	A	T	C	C	C	A	A	C	A	T
											Allele 2	T	A	T	A	C	C	T	T	T	T	T	G	G	T	T	T	A	A	G	T	T	G	G	A	G	C	T	T	A	T	C	C	C	A	A	C	A	T
							C1-2	201	no_indel	Wild-type	Allele 1	T	A	T	A	C	C	T	T	T	T	T	G	G	T	T	T	A	A	G	T	T	G	G	A	G	C	T	T	A	T	C	C	C	A	A	C	A	T
											Allele 2	T	A	T	A	C	C	T	T	T	T	T	G	G	T	T	T	A	A	G	T	T	G	G	A	G	C	T	T	A	T	C	C	C	A	A	C	A	T
							C1-3	208	no_indel	Wild-type	Allele 1	T	A	T	A	C	C	T	T	T	T	T	G	G	T	T	T	A	A	G	T	T	G	G	A	G	C	T	T	A	T	C	C	C	A	A	C	A	T
											Allele 2	T	A	T	A	C	C	T	T	T	T	T	G	G	T	T	T	A	A	G	T	T	G	G	A	G	C	T	T	A	T	C	C	C	A	A	C	A	T
	2	AsCas12a	27°C	C2	0	1	C2-1	207	no_indel	Wild-type	Allele 1	T	A	T	A	C	C	T	T	T	T	T	G	G	T	T	T	A	A	G	T	T	G	G	A	G	C	T	T	A	T	C	C	C	A	A	C	A	T
											Allele 2	T	A	T	A	C	C	T	T	T	T	T	G	G	T	T	T	A	A	G	T	T	G	G	A	G	C	T	T	A	T	C	C	C	A	A	C	A	T
							C2-2	154	no_indel	Wild-type	Allele 1	T	A	T	A	C	C	T	T	T	T	T	G	G	T	T	T	A	A	G	T	T	G	G	A	G	C	T	T	A	T	C	C	C	A	A	C	A	T
											Allele 2	T	A	T	A	C	C	T	T	T	T	T	G	G	T	T	T	A	A	G	T	T	G	G	A	G	C	T	T	A	T	C	C	C	A	A	C	A	T
							C2-3	227	no_indel	Wild-type	Allele 1	T	A	T	A	C	C	T	T	T	T	T	G	G	T	T	T	A	A	G	T	T	G	G	A	G	C	T	T	A	T	C	C	C	A	A	C	A	T
											Allele 2	T	A	T	A	C	C	T	T	T	T	T	G	G	T	T	T	A	A	G	T	T	G	G	A	G	C	T	T	A	T	C	C	C	A	A	C	A	T
	2	AsCas12a	27°C	C3	0	1	C3-1	87	no_indel	Wild-type	Allele 1	T	A	T	A	C	C	T	T	T	T	T	G	G	T	T	T	A	A	G	T	T	G	G	A	G	C	T	T	A	T	C	C	C	A	A	C	A	T
											Allele 2	T	A	T	A	C	C	T	T	T	T	T	G	G	T	T	T	A	A	G	T	T	G	G	A	G	C	T	T	A	T	C	C	C	A	A	C	A	T
							C3-2	41	no_indel	Wild-type	Allele 1	T	A	T	A	C	C	T	T	T	T	T	G	G	T	T	T	A	A	G	T	T	G	G	A	G	C	T	T	A	T	C	C	C	A	A	C	A	T
											Allele 2	T	A	T	A	C	C	T	T	T	T	T	G	G	T	T	T	A	A	G	T	T	G	G	A	G	C	T	T	A	T	C	C	C	A	A	C	A	T
							C3-3	130	no_indel	Wild-type	Allele 1	T	A	T	A	C	C	T	T	T	T	T	G	G	T	T	T	A	A	G	T	T	G	G	A	G	C	T	T	A	T	C	C	C	A	A	C	A	T
											Allele 2	T	A	T	A	C	C	T	T	T	T	T	G	G	T	T	T	A	A	G	T	T	G	G	A	G	C	T	T	A	T	C	C	C	A	A	C	A	T
							C3-4	117	no_indel	Wild-type	Allele 1	T	A	T	A	C	C	T	T	T	T	T	G	G	T	T	T	A	A	G	T	T	G	G	A	G	C	T	T	A	T	C	C	C	A	A	C	A	T
											Allele 2	T	A	T	A	C	C	T	T	T	T	T	G	G	T	T	T	A	A	G	T	T	G	G	A	G	C	T	T	A	T	C	C	C	A	A	C	A	T
							C3-5	192	no_indel	Wild-type	Allele 1	T	A	T	A	C	C	T	T	T	T	T	G	G	T	T	T	A	A	G	T	T	G	G	A	G	C	T	T	A	T	C	C	C	A	A	C	A	T
											Allele 2	T	A	T	A	C	C	T	T	T	T	T	G	G	T	T	T	A	A	G	T	T	G	G	A	G	C	T	T	A	T	C	C	C	A	A	C	A	T
	2	AsCas12a	27°C	C4	0	0	na
	2	AsCas12a	27°C	C5	0	1	C5-1	274	no_indel	Wild-type	Allele 1	T	A	T	A	C	C	T	T	T	T	T	G	G	T	T	T	A	A	G	T	T	G	G	A	G	C	T	T	A	T	C	C	C	A	A	C	A	T
											Allele 2	T	A	T	A	C	C	T	T	T	T	T	G	G	T	T	T	A	A	G	T	T	G	G	A	G	C	T	T	A	T	C	C	C	A	A	C	A	T
	2	AsCas12a	27°C	C6	0	1	C6-1	212	no_indel	Wild-type	Allele 1	T	A	T	A	C	C	T	T	T	T	T	G	G	T	T	T	A	A	G	T	T	G	G	A	G	C	T	T	A	T	C	C	C	A	A	C	A	T
											Allele 2	T	A	T	A	C	C	T	T	T	T	T	G	G	T	T	T	A	A	G	T	T	G	G	A	G	C	T	T	A	T	C	C	C	A	A	C	A	T
							C6-2	205	no_indel	Wild-type	Allele 1	T	A	T	A	C	C	T	T	T	T	T	G	G	T	T	T	A	A	G	T	T	G	G	A	G	C	T	T	A	T	C	C	C	A	A	C	A	T
											Allele 2	T	A	T	A	C	C	T	T	T	T	T	G	G	T	T	T	A	A	G	T	T	G	G	A	G	C	T	T	A	T	C	C	C	A	A	C	A	T
	2	AsCas12a	27°C	C7	0	0	na
	2	AsCas12a	27°C	C8	0	1	C8-1	208	no_indel	Wild-type	Allele 1	T	A	T	A	C	C	T	T	T	T	T	G	G	T	T	T	A	A	G	T	T	G	G	A	G	C	T	T	A	T	C	C	C	A	A	C	A	T
											Allele 2	T	A	T	A	C	C	T	T	T	T	T	G	G	T	T	T	A	A	G	T	T	G	G	A	G	C	T	T	A	T	C	C	C	A	A	C	A	T
							C8-2	224	no_indel	Wild-type	Allele 1	T	A	T	A	C	C	T	T	T	T	T	G	G	T	T	T	A	A	G	T	T	G	G	A	G	C	T	T	A	T	C	C	C	A	A	C	A	T
											Allele 2	T	A	T	A	C	C	T	T	T	T	T	G	G	T	T	T	A	A	G	T	T	G	G	A	G	C	T	T	A	T	C	C	C	A	A	C	A	T
	2	AsCas12a	27°C	C9	0	1	C9-1	278	no_indel	Wild-type	Allele 1	T	A	T	A	C	C	T	T	T	T	T	G	G	T	T	T	A	A	G	T	T	G	G	A	G	C	T	T	A	T	C	C	C	A	A	C	A	T
											Allele 2	T	A	T	A	C	C	T	T	T	T	T	G	G	T	T	T	A	A	G	T	T	G	G	A	G	C	T	T	A	T	C	C	C	A	A	C	A	T
							C9-2	250	no_indel	Wild-type	Allele 1	T	A	T	A	C	C	T	T	T	T	T	G	G	T	T	T	A	A	G	T	T	G	G	A	G	C	T	T	A	T	C	C	C	A	A	C	A	T
											Allele 2	T	A	T	A	C	C	T	T	T	T	T	G	G	T	T	T	A	A	G	T	T	G	G	A	G	C	T	T	A	T	C	C	C	A	A	C	A	T
	2	AsCas12a	27°C	C10	0	1	C10-1	237	no_indel	Wild-type	Allele 1	T	A	T	A	C	C	T	T	T	T	T	G	G	T	T	T	A	A	G	T	T	G	G	A	G	C	T	T	A	T	C	C	C	A	A	C	A	T
											Allele 2	T	A	T	A	C	C	T	T	T	T	T	G	G	T	T	T	A	A	G	T	T	G	G	A	G	C	T	T	A	T	C	C	C	A	A	C	A	T
	2	AsCas12a	27°C	C11	0	1	C11-1	208	no_indel	Wild-type	Allele 1	T	A	T	A	C	C	T	T	T	T	T	G	G	T	T	T	A	A	G	T	T	G	G	A	G	C	T	T	A	T	C	C	C	A	A	C	A	T
											Allele 2	T	A	T	A	C	C	T	T	T	T	T	G	G	T	T	T	A	A	G	T	T	G	G	A	G	C	T	T	A	T	C	C	C	A	A	C	A	T
							C11-2	249	no_indel	Wild-type	Allele 1	T	A	T	A	C	C	T	T	T	T	T	G	G	T	T	T	A	A	G	T	T	G	G	A	G	C	T	T	A	T	C	C	C	A	A	C	A	T
											Allele 2	T	A	T	A	C	C	T	T	T	T	T	G	G	T	T	T	A	A	G	T	T	G	G	A	G	C	T	T	A	T	C	C	C	A	A	C	A	T
							C11-3	128	no_indel	Wild-type	Allele 1	T	A	T	A	C	C	T	T	T	T	T	G	G	T	T	T	A	A	G	T	T	G	G	A	G	C	T	T	A	T	C	C	C	A	A	C	A	T
											Allele 2	T	A	T	A	C	C	T	T	T	T	T	G	G	T	T	T	A	A	G	T	T	G	G	A	G	C	T	T	A	T	C	C	C	A	A	C	A	T
	2	AsCas12a	27°C	C12	0	1	C12-1	180	no_indel	Wild-type	Allele 1	T	A	T	A	C	C	T	T	T	T	T	G	G	T	T	T	A	A	G	T	T	G	G	A	G	C	T	T	A	T	C	C	C	A	A	C	A	T
											Allele 2	T	A	T	A	C	C	T	T	T	T	T	G	G	T	T	T	A	A	G	T	T	G	G	A	G	C	T	T	A	T	C	C	C	A	A	C	A	T
							C12-2	148	no_indel	Wild-type	Allele 1	T	A	T	A	C	C	T	T	T	T	T	G	G	T	T	T	A	A	G	T	T	G	G	A	G	C	T	T	A	T	C	C	C	A	A	C	A	T
											Allele 2	T	A	T	A	C	C	T	T	T	T	T	G	G	T	T	T	A	A	G	T	T	G	G	A	G	C	T	T	A	T	C	C	C	A	A	C	A	T
							C12-3	163	no_indel	Wild-type	Allele 1	T	A	T	A	C	C	T	T	T	T	T	G	G	T	T	T	A	A	G	T	T	G	G	A	G	C	T	T	A	T	C	C	C	A	A	C	A	T
											Allele 2	T	A	T	A	C	C	T	T	T	T	T	G	G	T	T	T	A	A	G	T	T	G	G	A	G	C	T	T	A	T	C	C	C	A	A	C	A	T
							C12-4	245	no_indel	Wild-type	Allele 1	T	A	T	A	C	C	T	T	T	T	T	G	G	T	T	T	A	A	G	T	T	G	G	A	G	C	T	T	A	T	C	C	C	A	A	C	A	T
											Allele 2	T	A	T	A	C	C	T	T	T	T	T	G	G	T	T	T	A	A	G	T	T	G	G	A	G	C	T	T	A	T	C	C	C	A	A	C	A	T
	2	AsCas12a	27°C	C13	0	0	na
	2	AsCas12a	27°C	C14	0	0	na
	2	AsCas12a	27°C	C15	0	0	na
	2	AsCas12a	27°C	C16	0	0	na
	2	AsCas12a	27°C	C17	0	0	na
	2	AsCas12a	27°C	C18	0	0	na
	2	AsCas12a	27°C	C19	0	0	na
	2	AsCas12a	27°C	C20	0	0	na
	2	AsCas12a	27°C	C21	0	0	na
	2	AsCas12a	27°C	C22	0	0	na
	2	AsCas12a	27°C	C23	0	0	na
	2	AsCas12a	27°C	C24	0	0	na
	2	AsCas12a	27°C	C25	0	0	na
	2	AsCas12a	37°C	C1	0	1	C1-1	264	no_indel	Wild-type	Allele 1	T	A	T	A	C	C	T	T	T	T	T	G	G	T	T	T	A	A	G	T	T	G	G	A	G	C	T	T	A	T	C	C	C	A	A	C	A	T
											Allele 2	T	A	T	A	C	C	T	T	T	T	T	G	G	T	T	T	A	A	G	T	T	G	G	A	G	C	T	T	A	T	C	C	C	A	A	C	A	T
							C1-2	227	no_indel	Wild-type	Allele 1	T	A	T	A	C	C	T	T	T	T	T	G	G	T	T	T	A	A	G	T	T	G	G	A	G	C	T	T	A	T	C	C	C	A	A	C	A	T
											Allele 2	T	A	T	A	C	C	T	T	T	T	T	G	G	T	T	T	A	A	G	T	T	G	G	A	G	C	T	T	A	T	C	C	C	A	A	C	A	T
	2	AsCas12a	37°C	C2	0	1	C2-1	278	no_indel	Wild-type	Allele 1	T	A	T	A	C	C	T	T	T	T	T	G	G	T	T	T	A	A	G	T	T	G	G	A	G	C	T	T	A	T	C	C	C	A	A	C	A	T
											Allele 2	T	A	T	A	C	C	T	T	T	T	T	G	G	T	T	T	A	A	G	T	T	G	G	A	G	C	T	T	A	T	C	C	C	A	A	C	A	T
							C2-2	293	no_indel	Wild-type	Allele 1	T	A	T	A	C	C	T	T	T	T	T	G	G	T	T	T	A	A	G	T	T	G	G	A	G	C	T	T	A	T	C	C	C	A	A	C	A	T
											Allele 2	T	A	T	A	C	C	T	T	T	T	T	G	G	T	T	T	A	A	G	T	T	G	G	A	G	C	T	T	A	T	C	C	C	A	A	C	A	T
							C2-3	191	no_indel	Wild-type	Allele 1	T	A	T	A	C	C	T	T	T	T	T	G	G	T	T	T	A	A	G	T	T	G	G	A	G	C	T	T	A	T	C	C	C	A	A	C	A	T
											Allele 2	T	A	T	A	C	C	T	T	T	T	T	G	G	T	T	T	A	A	G	T	T	G	G	A	G	C	T	T	A	T	C	C	C	A	A	C	A	T
							C2-4	223	no_indel	Wild-type	Allele 1	T	A	T	A	C	C	T	T	T	T	T	G	G	T	T	T	A	A	G	T	T	G	G	A	G	C	T	T	A	T	C	C	C	A	A	C	A	T
											Allele 2	T	A	T	A	C	C	T	T	T	T	T	G	G	T	T	T	A	A	G	T	T	G	G	A	G	C	T	T	A	T	C	C	C	A	A	C	A	T
	2	AsCas12a	37°C	C3	0	1	C3-1	193	no_indel	Wild-type	Allele 1	T	A	T	A	C	C	T	T	T	T	T	G	G	T	T	T	A	A	G	T	T	G	G	A	G	C	T	T	A	T	C	C	C	A	A	C	A	T
									no_indel		Allele 2	T	A	T	A	C	C	T	T	T	T	T	G	G	T	T	T	A	A	G	T	T	G	G	A	G	C	T	T	A	T	C	C	C	A	A	C	A	T
	2	AsCas12a	37°C	C4	0	1	C4-1	133	no_indel	Wild-type	Allele 1	T	A	T	A	C	C	T	T	T	T	T	G	G	T	T	T	A	A	G	T	T	G	G	A	G	C	T	T	A	T	C	C	C	A	A	C	A	T
									no_indel		Allele 2	T	A	T	A	C	C	T	T	T	T	T	G	G	T	T	T	A	A	G	T	T	G	G	A	G	C	T	T	A	T	C	C	C	A	A	C	A	T
	2	AsCas12a	37°C	C5	0	1	C5-1	225	no_indel	Wild-type	Allele 1	T	A	T	A	C	C	T	T	T	T	T	G	G	T	T	T	A	A	G	T	T	G	G	A	G	C	T	T	A	T	C	C	C	A	A	C	A	T
											Allele 2	T	A	T	A	C	C	T	T	T	T	T	G	G	T	T	T	A	A	G	T	T	G	G	A	G	C	T	T	A	T	C	C	C	A	A	C	A	T
							C5-2	312	no_indel	Wild-type	Allele 1	T	A	T	A	C	C	T	T	T	T	T	G	G	T	T	T	A	A	G	T	T	G	G	A	G	C	T	T	A	T	C	C	C	A	A	C	A	T
											Allele 2	T	A	T	A	C	C	T	T	T	T	T	G	G	T	T	T	A	A	G	T	T	G	G	A	G	C	T	T	A	T	C	C	C	A	A	C	A	T
							C5-3	124	no_indel	Wild-type	Allele 1	T	A	T	A	C	C	T	T	T	T	T	G	G	T	T	T	A	A	G	T	T	G	G	A	G	C	T	T	A	T	C	C	C	A	A	C	A	T
											Allele 2	T	A	T	A	C	C	T	T	T	T	T	G	G	T	T	T	A	A	G	T	T	G	G	A	G	C	T	T	A	T	C	C	C	A	A	C	A	T
	2	AsCas12a	37°C	C6	1	1	C6-1	na	na	na	na
	2	AsCas12a	37°C	C7	0	1	C7-1	200	no_indel	Wild-type	Allele 1	T	A	T	A	C	C	T	T	T	T	T	G	G	T	T	T	A	A	G	T	T	G	G	A	G	C	T	T	A	T	C	C	C	A	A	C	A	T
											Allele 2	T	A	T	A	C	C	T	T	T	T	T	G	G	T	T	T	A	A	G	T	T	G	G	A	G	C	T	T	A	T	C	C	C	A	A	C	A	T
							C7-2	331	no_indel	Wild-type	Allele 1	T	A	T	A	C	C	T	T	T	T	T	G	G	T	T	T	A	A	G	T	T	G	G	A	G	C	T	T	A	T	C	C	C	A	A	C	A	T
											Allele 2	T	A	T	A	C	C	T	T	T	T	T	G	G	T	T	T	A	A	G	T	T	G	G	A	G	C	T	T	A	T	C	C	C	A	A	C	A	T
							C7-3	402	no_indel	Monoallelic	Allele 1	T	A	T	A	C	C	T	T	T	T	T	G	G	T	T	T	A	A	G	T	T	G	G	A	G	C	T	T	A	T	C	C	C	A	A	C	A	T
								17	30D10		Allele 2	T	A	T	A	C	C	T	T	T	T	T	G	G	T	T	T	A	A	G	T	T	G	G	A	G	C	T	T	A	T	-	-	-	-	-	-	-	-
	2	AsCas12a	37°C	C8	0	1	C8-1	251	no_indel	Wild-type	Allele 1	T	A	T	A	C	C	T	T	T	T	T	G	G	T	T	T	A	A	G	T	T	G	G	A	G	C	T	T	A	T	C	C	C	A	A	C	A	T
									no_indel		Allele 2	T	A	T	A	C	C	T	T	T	T	T	G	G	T	T	T	A	A	G	T	T	G	G	A	G	C	T	T	A	T	C	C	C	A	A	C	A	T
							C8-2	347	no_indel	Wild-type	Allele 1	T	A	T	A	C	C	T	T	T	T	T	G	G	T	T	T	A	A	G	T	T	G	G	A	G	C	T	T	A	T	C	C	C	A	A	C	A	T
									no_indel		Allele 2	T	A	T	A	C	C	T	T	T	T	T	G	G	T	T	T	A	A	G	T	T	G	G	A	G	C	T	T	A	T	C	C	C	A	A	C	A	T
	2	AsCas12a	37°C	C9	0	1	C9-1	265	no_indel	Wild-type	Allele 1	T	A	T	A	C	C	T	T	T	T	T	G	G	T	T	T	A	A	G	T	T	G	G	A	G	C	T	T	A	T	C	C	C	A	A	C	A	T
									no_indel		Allele 2	T	A	T	A	C	C	T	T	T	T	T	G	G	T	T	T	A	A	G	T	T	G	G	A	G	C	T	T	A	T	C	C	C	A	A	C	A	T
	2	AsCas12a	37°C	C10	0	1	C10-1	279	no_indel	Wild-type	Allele 1	T	A	T	A	C	C	T	T	T	T	T	G	G	T	T	T	A	A	G	T	T	G	G	A	G	C	T	T	A	T	C	C	C	A	A	C	A	T
											Allele 2	T	A	T	A	C	C	T	T	T	T	T	G	G	T	T	T	A	A	G	T	T	G	G	A	G	C	T	T	A	T	C	C	C	A	A	C	A	T
							C10-2	168	no_indel	Wild-type	Allele 1	T	A	T	A	C	C	T	T	T	T	T	G	G	T	T	T	A	A	G	T	T	G	G	A	G	C	T	T	A	T	C	C	C	A	A	C	A	T
											Allele 2	T	A	T	A	C	C	T	T	T	T	T	G	G	T	T	T	A	A	G	T	T	G	G	A	G	C	T	T	A	T	C	C	C	A	A	C	A	T
							C10-3	288	no_indel	Wild-type	Allele 1	T	A	T	A	C	C	T	T	T	T	T	G	G	T	T	T	A	A	G	T	T	G	G	A	G	C	T	T	A	T	C	C	C	A	A	C	A	T
											Allele 2	T	A	T	A	C	C	T	T	T	T	T	G	G	T	T	T	A	A	G	T	T	G	G	A	G	C	T	T	A	T	C	C	C	A	A	C	A	T
							C10-4	261	no_indel	Wild-type	Allele 1	T	A	T	A	C	C	T	T	T	T	T	G	G	T	T	T	A	A	G	T	T	G	G	A	G	C	T	T	A	T	C	C	C	A	A	C	A	T
											Allele 2	T	A	T	A	C	C	T	T	T	T	T	G	G	T	T	T	A	A	G	T	T	G	G	A	G	C	T	T	A	T	C	C	C	A	A	C	A	T
							C10-5	321	no_indel	Wild-type	Allele 1	T	A	T	A	C	C	T	T	T	T	T	G	G	T	T	T	A	A	G	T	T	G	G	A	G	C	T	T	A	T	C	C	C	A	A	C	A	T
											Allele 2	T	A	T	A	C	C	T	T	T	T	T	G	G	T	T	T	A	A	G	T	T	G	G	A	G	C	T	T	A	T	C	C	C	A	A	C	A	T
	2	AsCas12a	37°C	C11	0	1	C11-1	235	no_indel	Wild-type	Allele 1	T	A	T	A	C	C	T	T	T	T	T	G	G	T	T	T	A	A	G	T	T	G	G	A	G	C	T	T	A	T	C	C	C	A	A	C	A	T
									no_indel		Allele 2	T	A	T	A	C	C	T	T	T	T	T	G	G	T	T	T	A	A	G	T	T	G	G	A	G	C	T	T	A	T	C	C	C	A	A	C	A	T
	2	AsCas12a	37°C	C12	0	1	C12-1	336	no_indel	Wild-type	Allele 1	T	A	T	A	C	C	T	T	T	T	T	G	G	T	T	T	A	A	G	T	T	G	G	A	G	C	T	T	A	T	C	C	C	A	A	C	A	T
									no_indel		Allele 2	T	A	T	A	C	C	T	T	T	T	T	G	G	T	T	T	A	A	G	T	T	G	G	A	G	C	T	T	A	T	C	C	C	A	A	C	A	T
	2	AsCas12a	37°C	C13	0	1	C13-1	201	no_indel	Wild-type	Allele 1	T	A	T	A	C	C	T	T	T	T	T	G	G	T	T	T	A	A	G	T	T	G	G	A	G	C	T	T	A	T	C	C	C	A	A	C	A	T
											Allele 2	T	A	T	A	C	C	T	T	T	T	T	G	G	T	T	T	A	A	G	T	T	G	G	A	G	C	T	T	A	T	C	C	C	A	A	C	A	T
							C13-2	314	no_indel	Wild-type	Allele 1	T	A	T	A	C	C	T	T	T	T	T	G	G	T	T	T	A	A	G	T	T	G	G	A	G	C	T	T	A	T	C	C	C	A	A	C	A	T
											Allele 2	T	A	T	A	C	C	T	T	T	T	T	G	G	T	T	T	A	A	G	T	T	G	G	A	G	C	T	T	A	T	C	C	C	A	A	C	A	T
							C13-3	201	no_indel	Wild-type	Allele 1	T	A	T	A	C	C	T	T	T	T	T	G	G	T	T	T	A	A	G	T	T	G	G	A	G	C	T	T	A	T	C	C	C	A	A	C	A	T
											Allele 2	T	A	T	A	C	C	T	T	T	T	T	G	G	T	T	T	A	A	G	T	T	G	G	A	G	C	T	T	A	T	C	C	C	A	A	C	A	T
							C13-4	306	no_indel	Wild-type	Allele 1	T	A	T	A	C	C	T	T	T	T	T	G	G	T	T	T	A	A	G	T	T	G	G	A	G	C	T	T	A	T	C	C	C	A	A	C	A	T
											Allele 2	T	A	T	A	C	C	T	T	T	T	T	G	G	T	T	T	A	A	G	T	T	G	G	A	G	C	T	T	A	T	C	C	C	A	A	C	A	T
							C13-5	481	no_indel	Wild-type	Allele 1	T	A	T	A	C	C	T	T	T	T	T	G	G	T	T	T	A	A	G	T	T	G	G	A	G	C	T	T	A	T	C	C	C	A	A	C	A	T
											Allele 2	T	A	T	A	C	C	T	T	T	T	T	G	G	T	T	T	A	A	G	T	T	G	G	A	G	C	T	T	A	T	C	C	C	A	A	C	A	T
	2	AsCas12a	37°C	C14	0	0	na
	2	AsCas12a	37°C	C15	0	0	na
	2	AsCas12a	37°C	C16	0	0	na
	2	AsCas12a	37°C	C17	0	0	na
	2	AsCas12a	37°C	C18	0	0	na
	2	AsCas12a	37°C	C19	0	0	na
	2	AsCas12a	37°C	C20	0	0	na
	2	AsCas12a	37°C	C21	0	0	na
	2	AsCas12a	37°C	C22	0	0	na
	2	AsCas12a	37°C	C23	0	0	na
	2	AsCas12a	37°C	C24	0	0	na
	2	AsCas12a	37°C	C25	0	0	na
	3	AsCas12a	27°C	C1	0	0	na
	3	AsCas12a	27°C	C2	0	1	C2-1	243	no_indel	Wild-type	Allele 1	T	A	T	A	C	C	T	T	T	T	T	G	G	T	T	T	A	A	G	T	T	G	G	A	G	C	T	T	A	T	C	C	C	A	A	C	A	T
											Allele 2	T	A	T	A	C	C	T	T	T	T	T	G	G	T	T	T	A	A	G	T	T	G	G	A	G	C	T	T	A	T	C	C	C	A	A	C	A	T
							C2-2	376	no_indel	Wild-type	Allele 1	T	A	T	A	C	C	T	T	T	T	T	G	G	T	T	T	A	A	G	T	T	G	G	A	G	C	T	T	A	T	C	C	C	A	A	C	A	T
											Allele 2	T	A	T	A	C	C	T	T	T	T	T	G	G	T	T	T	A	A	G	T	T	G	G	A	G	C	T	T	A	T	C	C	C	A	A	C	A	T
							C2-3	471	no_indel	Wild-type	Allele 1	T	A	T	A	C	C	T	T	T	T	T	G	G	T	T	T	A	A	G	T	T	G	G	A	G	C	T	T	A	T	C	C	C	A	A	C	A	T
											Allele 2	T	A	T	A	C	C	T	T	T	T	T	G	G	T	T	T	A	A	G	T	T	G	G	A	G	C	T	T	A	T	C	C	C	A	A	C	A	T
							C2-4	136	no_indel	Wild-type	Allele 1	T	A	T	A	C	C	T	T	T	T	T	G	G	T	T	T	A	A	G	T	T	G	G	A	G	C	T	T	A	T	C	C	C	A	A	C	A	T
											Allele 2	T	A	T	A	C	C	T	T	T	T	T	G	G	T	T	T	A	A	G	T	T	G	G	A	G	C	T	T	A	T	C	C	C	A	A	C	A	T
	3	AsCas12a	27°C	C3	0	1	C3-1	137	no_indel	Wild-type	Allele 1	T	A	T	A	C	C	T	T	T	T	T	G	G	T	T	T	A	A	G	T	T	G	G	A	G	C	T	T	A	T	C	C	C	A	A	C	A	T
											Allele 2	T	A	T	A	C	C	T	T	T	T	T	G	G	T	T	T	A	A	G	T	T	G	G	A	G	C	T	T	A	T	C	C	C	A	A	C	A	T
							C3-2	151	no_indel	Wild-type	Allele 1	T	A	T	A	C	C	T	T	T	T	T	G	G	T	T	T	A	A	G	T	T	G	G	A	G	C	T	T	A	T	C	C	C	A	A	C	A	T
											Allele 2	T	A	T	A	C	C	T	T	T	T	T	G	G	T	T	T	A	A	G	T	T	G	G	A	G	C	T	T	A	T	C	C	C	A	A	C	A	T
	3	AsCas12a	27°C	C4	0	1	C4-1	282	no_indel	Wild-type	Allele 1	T	A	T	A	C	C	T	T	T	T	T	G	G	T	T	T	A	A	G	T	T	G	G	A	G	C	T	T	A	T	C	C	C	A	A	C	A	T
											Allele 2	T	A	T	A	C	C	T	T	T	T	T	G	G	T	T	T	A	A	G	T	T	G	G	A	G	C	T	T	A	T	C	C	C	A	A	C	A	T
							C4-2	300	no_indel	Wild-type	Allele 1	T	A	T	A	C	C	T	T	T	T	T	G	G	T	T	T	A	A	G	T	T	G	G	A	G	C	T	T	A	T	C	C	C	A	A	C	A	T
											Allele 2	T	A	T	A	C	C	T	T	T	T	T	G	G	T	T	T	A	A	G	T	T	G	G	A	G	C	T	T	A	T	C	C	C	A	A	C	A	T
	3	AsCas12a	27°C	C5	0	1	C5-1	400	no_indel	Wild-type	Allele 1	T	A	T	A	C	C	T	T	T	T	T	G	G	T	T	T	A	A	G	T	T	G	G	A	G	C	T	T	A	T	C	C	C	A	A	C	A	T
											Allele 2	T	A	T	A	C	C	T	T	T	T	T	G	G	T	T	T	A	A	G	T	T	G	G	A	G	C	T	T	A	T	C	C	C	A	A	C	A	T
							C5-2	134	no_indel	Wild-type	Allele 1	T	A	T	A	C	C	T	T	T	T	T	G	G	T	T	T	A	A	G	T	T	G	G	A	G	C	T	T	A	T	C	C	C	A	A	C	A	T
											Allele 2	T	A	T	A	C	C	T	T	T	T	T	G	G	T	T	T	A	A	G	T	T	G	G	A	G	C	T	T	A	T	C	C	C	A	A	C	A	T
	3	AsCas12a	27°C	C6	0	0	na
	3	AsCas12a	27°C	C7	0	1	C7-1	346	no_indel	Wild-type	Allele 1	T	A	T	A	C	C	T	T	T	T	T	G	G	T	T	T	A	A	G	T	T	G	G	A	G	C	T	T	A	T	C	C	C	A	A	C	A	T
											Allele 2	T	A	T	A	C	C	T	T	T	T	T	G	G	T	T	T	A	A	G	T	T	G	G	A	G	C	T	T	A	T	C	C	C	A	A	C	A	T
	3	AsCas12a	27°C	C8	0	1	C8-1	241	no_indel	Wild-type	Allele 1	T	A	T	A	C	C	T	T	T	T	T	G	G	T	T	T	A	A	G	T	T	G	G	A	G	C	T	T	A	T	C	C	C	A	A	C	A	T
											Allele 2	T	A	T	A	C	C	T	T	T	T	T	G	G	T	T	T	A	A	G	T	T	G	G	A	G	C	T	T	A	T	C	C	C	A	A	C	A	T
	3	AsCas12a	27°C	C9	0	1	C9-1	290	no_indel	Wild-type	Allele 1	T	A	T	A	C	C	T	T	T	T	T	G	G	T	T	T	A	A	G	T	T	G	G	A	G	C	T	T	A	T	C	C	C	A	A	C	A	T
											Allele 2	T	A	T	A	C	C	T	T	T	T	T	G	G	T	T	T	A	A	G	T	T	G	G	A	G	C	T	T	A	T	C	C	C	A	A	C	A	T
							C9-2	236	no_indel	Wild-type	Allele 1	T	A	T	A	C	C	T	T	T	T	T	G	G	T	T	T	A	A	G	T	T	G	G	A	G	C	T	T	A	T	C	C	C	A	A	C	A	T
											Allele 2	T	A	T	A	C	C	T	T	T	T	T	G	G	T	T	T	A	A	G	T	T	G	G	A	G	C	T	T	A	T	C	C	C	A	A	C	A	T
							C9-3	209	no_indel	Wild-type	Allele 1	T	A	T	A	C	C	T	T	T	T	T	G	G	T	T	T	A	A	G	T	T	G	G	A	G	C	T	T	A	T	C	C	C	A	A	C	A	T
											Allele 2	T	A	T	A	C	C	T	T	T	T	T	G	G	T	T	T	A	A	G	T	T	G	G	A	G	C	T	T	A	T	C	C	C	A	A	C	A	T
	3	AsCas12a	27°C	C10	0	1	C10-1	237	no_indel	Wild-type	Allele 1	T	A	T	A	C	C	T	T	T	T	T	G	G	T	T	T	A	A	G	T	T	G	G	A	G	C	T	T	A	T	C	C	C	A	A	C	A	T
											Allele 2	T	A	T	A	C	C	T	T	T	T	T	G	G	T	T	T	A	A	G	T	T	G	G	A	G	C	T	T	A	T	C	C	C	A	A	C	A	T
							C10-2	279	no_indel	Wild-type	Allele 1	T	A	T	A	C	C	T	T	T	T	T	G	G	T	T	T	A	A	G	T	T	G	G	A	G	C	T	T	A	T	C	C	C	A	A	C	A	T
											Allele 2	T	A	T	A	C	C	T	T	T	T	T	G	G	T	T	T	A	A	G	T	T	G	G	A	G	C	T	T	A	T	C	C	C	A	A	C	A	T
	3	AsCas12a	27°C	C11	0	0	na
	3	AsCas12a	27°C	C12	0	1	C12-1	235	no_indel	Wild-type	Allele 1	T	A	T	A	C	C	T	T	T	T	T	G	G	T	T	T	A	A	G	T	T	G	G	A	G	C	T	T	A	T	C	C	C	A	A	C	A	T
											Allele 2	T	A	T	A	C	C	T	T	T	T	T	G	G	T	T	T	A	A	G	T	T	G	G	A	G	C	T	T	A	T	C	C	C	A	A	C	A	T
	3	AsCas12a	27°C	C13	0	0	na
	3	AsCas12a	27°C	C14	0	0	na
	3	AsCas12a	27°C	C15	0	0	na
	3	AsCas12a	27°C	C16	0	0	na
	3	AsCas12a	27°C	C17	0	0	na
	3	AsCas12a	27°C	C18	0	0	na
	3	AsCas12a	27°C	C19	0	0	na
	3	AsCas12a	27°C	C20	0	0	na
	3	AsCas12a	27°C	C21	0	0	na
	3	AsCas12a	27°C	C22	0	0	na
	3	AsCas12a	27°C	C23	0	0	na
	3	AsCas12a	27°C	C24	0	0	na
	3	AsCas12a	27°C	C25	0	0	na
	3	AsCas12a	37°C	C1	0	1	C1-1	357	no_indel	Wild-type	Allele 1	T	A	T	A	C	C	T	T	T	T	T	G	G	T	T	T	A	A	G	T	T	G	G	A	G	C	T	T	A	T	C	C	C	A	A	C	A	T
											Allele 2	T	A	T	A	C	C	T	T	T	T	T	G	G	T	T	T	A	A	G	T	T	G	G	A	G	C	T	T	A	T	C	C	C	A	A	C	A	T
							C1-2	385	no_indel	Wild-type	Allele 1	T	A	T	A	C	C	T	T	T	T	T	G	G	T	T	T	A	A	G	T	T	G	G	A	G	C	T	T	A	T	C	C	C	A	A	C	A	T
											Allele 2	T	A	T	A	C	C	T	T	T	T	T	G	G	T	T	T	A	A	G	T	T	G	G	A	G	C	T	T	A	T	C	C	C	A	A	C	A	T
							C1-3	403	no_indel	Wild-type	Allele 1	T	A	T	A	C	C	T	T	T	T	T	G	G	T	T	T	A	A	G	T	T	G	G	A	G	C	T	T	A	T	C	C	C	A	A	C	A	T
											Allele 2	T	A	T	A	C	C	T	T	T	T	T	G	G	T	T	T	A	A	G	T	T	G	G	A	G	C	T	T	A	T	C	C	C	A	A	C	A	T
	3	AsCas12a	37°C	C2	0	1	C2-1	275	no_indel	Wild-type	Allele 1	T	A	T	A	C	C	T	T	T	T	T	G	G	T	T	T	A	A	G	T	T	G	G	A	G	C	T	T	A	T	C	C	C	A	A	C	A	T
											Allele 2	T	A	T	A	C	C	T	T	T	T	T	G	G	T	T	T	A	A	G	T	T	G	G	A	G	C	T	T	A	T	C	C	C	A	A	C	A	T
							C2-2	414	no_indel	Wild-type	Allele 1	T	A	T	A	C	C	T	T	T	T	T	G	G	T	T	T	A	A	G	T	T	G	G	A	G	C	T	T	A	T	C	C	C	A	A	C	A	T
											Allele 2	T	A	T	A	C	C	T	T	T	T	T	G	G	T	T	T	A	A	G	T	T	G	G	A	G	C	T	T	A	T	C	C	C	A	A	C	A	T
							C2-3	301	no_indel	Wild-type	Allele 1	T	A	T	A	C	C	T	T	T	T	T	G	G	T	T	T	A	A	G	T	T	G	G	A	G	C	T	T	A	T	C	C	C	A	A	C	A	T
											Allele 2	T	A	T	A	C	C	T	T	T	T	T	G	G	T	T	T	A	A	G	T	T	G	G	A	G	C	T	T	A	T	C	C	C	A	A	C	A	T
	3	AsCas12a	37°C	C3	0	1	C3-1	296	no_indel	Wild-type	Allele 1	T	A	T	A	C	C	T	T	T	T	T	G	G	T	T	T	A	A	G	T	T	G	G	A	G	C	T	T	A	T	C	C	C	A	A	C	A	T
											Allele 2	T	A	T	A	C	C	T	T	T	T	T	G	G	T	T	T	A	A	G	T	T	G	G	A	G	C	T	T	A	T	C	C	C	A	A	C	A	T
							C3-2	162	no_indel	Wild-type	Allele 1	T	A	T	A	C	C	T	T	T	T	T	G	G	T	T	T	A	A	G	T	T	G	G	A	G	C	T	T	A	T	C	C	C	A	A	C	A	T
											Allele 2	T	A	T	A	C	C	T	T	T	T	T	G	G	T	T	T	A	A	G	T	T	G	G	A	G	C	T	T	A	T	C	C	C	A	A	C	A	T
	3	AsCas12a	37°C	C4	0	1	C4-1	318	no_indel	Wild-type	Allele 1	T	A	T	A	C	C	T	T	T	T	T	G	G	T	T	T	A	A	G	T	T	G	G	A	G	C	T	T	A	T	C	C	C	A	A	C	A	T
									no_indel		Allele 2	T	A	T	A	C	C	T	T	T	T	T	G	G	T	T	T	A	A	G	T	T	G	G	A	G	C	T	T	A	T	C	C	C	A	A	C	A	T
444	3	AsCas12a	37°C	C5	0	1	C5-1	735	no_indel	Wild-type	Allele 1	T	A	T	A	C	C	T	T	T	T	T	G	G	T	T	T	A	A	G	T	T	G	G	A	G	C	T	T	A	T	C	C	C	A	A	C	A	T
											Allele 2	T	A	T	A	C	C	T	T	T	T	T	G	G	T	T	T	A	A	G	T	T	G	G	A	G	C	T	T	A	T	C	C	C	A	A	C	A	T
							C5-2	557	no_indel	Wild-type	Allele 1	T	A	T	A	C	C	T	T	T	T	T	G	G	T	T	T	A	A	G	T	T	G	G	A	G	C	T	T	A	T	C	C	C	A	A	C	A	T
											Allele 2	T	A	T	A	C	C	T	T	T	T	T	G	G	T	T	T	A	A	G	T	T	G	G	A	G	C	T	T	A	T	C	C	C	A	A	C	A	T
							C5-3	640	no_indel	Wild-type	Allele 1	T	A	T	A	C	C	T	T	T	T	T	G	G	T	T	T	A	A	G	T	T	G	G	A	G	C	T	T	A	T	C	C	C	A	A	C	A	T
											Allele 2	T	A	T	A	C	C	T	T	T	T	T	G	G	T	T	T	A	A	G	T	T	G	G	A	G	C	T	T	A	T	C	C	C	A	A	C	A	T
	3	AsCas12a	37°C	C6	0	1	C6-1	515	no_indel	Wild-type	Allele 1	T	A	T	A	C	C	T	T	T	T	T	G	G	T	T	T	A	A	G	T	T	G	G	A	G	C	T	T	A	T	C	C	C	A	A	C	A	T
											Allele 2	T	A	T	A	C	C	T	T	T	T	T	G	G	T	T	T	A	A	G	T	T	G	G	A	G	C	T	T	A	T	C	C	C	A	A	C	A	T
							C6-2	557	no_indel	Wild-type	Allele 1	T	A	T	A	C	C	T	T	T	T	T	G	G	T	T	T	A	A	G	T	T	G	G	A	G	C	T	T	A	T	C	C	C	A	A	C	A	T
											Allele 2	T	A	T	A	C	C	T	T	T	T	T	G	G	T	T	T	A	A	G	T	T	G	G	A	G	C	T	T	A	T	C	C	C	A	A	C	A	T
	3	AsCas12a	37°C	C7	0	1	C7-1	522	no_indel	Wild-type	Allele 1	T	A	T	A	C	C	T	T	T	T	T	G	G	T	T	T	A	A	G	T	T	G	G	A	G	C	T	T	A	T	C	C	C	A	A	C	A	T
											Allele 2	T	A	T	A	C	C	T	T	T	T	T	G	G	T	T	T	A	A	G	T	T	G	G	A	G	C	T	T	A	T	C	C	C	A	A	C	A	T
							C7-2	531	no_indel	Wild-type	Allele 1	T	A	T	A	C	C	T	T	T	T	T	G	G	T	T	T	A	A	G	T	T	G	G	A	G	C	T	T	A	T	C	C	C	A	A	C	A	T
											Allele 2	T	A	T	A	C	C	T	T	T	T	T	G	G	T	T	T	A	A	G	T	T	G	G	A	G	C	T	T	A	T	C	C	C	A	A	C	A	T
							C7-3	463	no_indel	Wild-type	Allele 1	T	A	T	A	C	C	T	T	T	T	T	G	G	T	T	T	A	A	G	T	T	G	G	A	G	C	T	T	A	T	C	C	C	A	A	C	A	T
											Allele 2	T	A	T	A	C	C	T	T	T	T	T	G	G	T	T	T	A	A	G	T	T	G	G	A	G	C	T	T	A	T	C	C	C	A	A	C	A	T
	3	AsCas12a	37°C	C8	0	1	C8-1	645	no_indel	Wild-type	Allele 1	T	A	T	A	C	C	T	T	T	T	T	G	G	T	T	T	A	A	G	T	T	G	G	A	G	C	T	T	A	T	C	C	C	A	A	C	A	T
									no_indel		Allele 2	T	A	T	A	C	C	T	T	T	T	T	G	G	T	T	T	A	A	G	T	T	G	G	A	G	C	T	T	A	T	C	C	C	A	A	C	A	T
	3	AsCas12a	37°C	C9	0	0	na
	3	AsCas12a	37°C	C10	0	0	na
	3	AsCas12a	37°C	C11	0	0	na
	3	AsCas12a	37°C	C12	0	0	na
	3	AsCas12a	37°C	C13	0	0	na
	3	AsCas12a	37°C	C14	0	0	na
	3	AsCas12a	37°C	C15	0	0	na
	3	AsCas12a	37°C	C16	0	0	na
	3	AsCas12a	37°C	C17	0	0	na
	3	AsCas12a	37°C	C18	0	0	na
	3	AsCas12a	37°C	C19	0	0	na
	3	AsCas12a	37°C	C20	0	0	na
	3	AsCas12a	37°C	C21	0	0	na
	3	AsCas12a	37°C	C22	0	0	na
	3	AsCas12a	37°C	C23	0	0	na
	3	AsCas12a	37°C	C24	0	0	na
	3	AsCas12a	37°C	C25	0	0	na
	4	AsCas12a	27°C	C1	0	1	C1-1	537	no_indel	Wild-type	Allele 1	T	A	T	A	C	C	T	T	T	T	T	G	G	T	T	T	A	A	G	T	T	G	G	A	G	C	T	T	A	T	C	C	C	A	A	C	A	T
									no_indel		Allele 2	T	A	T	A	C	C	T	T	T	T	T	G	G	T	T	T	A	A	G	T	T	G	G	A	G	C	T	T	A	T	C	C	C	A	A	C	A	T
	4	AsCas12a	27°C	C2	0	1	C2-1	533	no_indel	Wild-type	Allele 1	T	A	T	A	C	C	T	T	T	T	T	G	G	T	T	T	A	A	G	T	T	G	G	A	G	C	T	T	A	T	C	C	C	A	A	C	A	T
									no_indel		Allele 2	T	A	T	A	C	C	T	T	T	T	T	G	G	T	T	T	A	A	G	T	T	G	G	A	G	C	T	T	A	T	C	C	C	A	A	C	A	T
	4	AsCas12a	27°C	C3	0	1	C3-1	387	no_indel	Wild-type	Allele 1	T	A	T	A	C	C	T	T	T	T	T	G	G	T	T	T	A	A	G	T	T	G	G	A	G	C	T	T	A	T	C	C	C	A	A	C	A	T
											Allele 2	T	A	T	A	C	C	T	T	T	T	T	G	G	T	T	T	A	A	G	T	T	G	G	A	G	C	T	T	A	T	C	C	C	A	A	C	A	T
							C3-2	572	no_indel	Wild-type	Allele 1	T	A	T	A	C	C	T	T	T	T	T	G	G	T	T	T	A	A	G	T	T	G	G	A	G	C	T	T	A	T	C	C	C	A	A	C	A	T
											Allele 2	T	A	T	A	C	C	T	T	T	T	T	G	G	T	T	T	A	A	G	T	T	G	G	A	G	C	T	T	A	T	C	C	C	A	A	C	A	T
							C3-3	332	no_indel	Wild-type	Allele 1	T	A	T	A	C	C	T	T	T	T	T	G	G	T	T	T	A	A	G	T	T	G	G	A	G	C	T	T	A	T	C	C	C	A	A	C	A	T
											Allele 2	T	A	T	A	C	C	T	T	T	T	T	G	G	T	T	T	A	A	G	T	T	G	G	A	G	C	T	T	A	T	C	C	C	A	A	C	A	T
	4	AsCas12a	27°C	C4	0	1	C4-1	449	no_indel	Wild-type	Allele 1	T	A	T	A	C	C	T	T	T	T	T	G	G	T	T	T	A	A	G	T	T	G	G	A	G	C	T	T	A	T	C	C	C	A	A	C	A	T
									no_indel		Allele 2	T	A	T	A	C	C	T	T	T	T	T	G	G	T	T	T	A	A	G	T	T	G	G	A	G	C	T	T	A	T	C	C	C	A	A	C	A	T
	4	AsCas12a	27°C	C5	0	1	C5-1	393	no_indel	Wild-type	Allele 1	T	A	T	A	C	C	T	T	T	T	T	G	G	T	T	T	A	A	G	T	T	G	G	A	G	C	T	T	A	T	C	C	C	A	A	C	A	T
									no_indel		Allele 2	T	A	T	A	C	C	T	T	T	T	T	G	G	T	T	T	A	A	G	T	T	G	G	A	G	C	T	T	A	T	C	C	C	A	A	C	A	T
	4	AsCas12a	27°C	C6	0	1	C6-1	627	no_indel	Wild-type	Allele 1	T	A	T	A	C	C	T	T	T	T	T	G	G	T	T	T	A	A	G	T	T	G	G	A	G	C	T	T	A	T	C	C	C	A	A	C	A	T
									no_indel		Allele 2	T	A	T	A	C	C	T	T	T	T	T	G	G	T	T	T	A	A	G	T	T	G	G	A	G	C	T	T	A	T	C	C	C	A	A	C	A	T
	4	AsCas12a	27°C	C7	0	1	C7-1	678	no_indel	Wild-type	Allele 1	T	A	T	A	C	C	T	T	T	T	T	G	G	T	T	T	A	A	G	T	T	G	G	A	G	C	T	T	A	T	C	C	C	A	A	C	A	T
											Allele 2	T	A	T	A	C	C	T	T	T	T	T	G	G	T	T	T	A	A	G	T	T	G	G	A	G	C	T	T	A	T	C	C	C	A	A	C	A	T
							C7-2	607	no_indel	Wild-type	Allele 1	T	A	T	A	C	C	T	T	T	T	T	G	G	T	T	T	A	A	G	T	T	G	G	A	G	C	T	T	A	T	C	C	C	A	A	C	A	T
											Allele 2	T	A	T	A	C	C	T	T	T	T	T	G	G	T	T	T	A	A	G	T	T	G	G	A	G	C	T	T	A	T	C	C	C	A	A	C	A	T
	4	AsCas12a	27°C	C8	0	1	C8-1	524	no_indel	Wild-type	Allele 1	T	A	T	A	C	C	T	T	T	T	T	G	G	T	T	T	A	A	G	T	T	G	G	A	G	C	T	T	A	T	C	C	C	A	A	C	A	T
											Allele 2	T	A	T	A	C	C	T	T	T	T	T	G	G	T	T	T	A	A	G	T	T	G	G	A	G	C	T	T	A	T	C	C	C	A	A	C	A	T
							C8-2	529	no_indel	Wild-type	Allele 1	T	A	T	A	C	C	T	T	T	T	T	G	G	T	T	T	A	A	G	T	T	G	G	A	G	C	T	T	A	T	C	C	C	A	A	C	A	T
											Allele 2	T	A	T	A	C	C	T	T	T	T	T	G	G	T	T	T	A	A	G	T	T	G	G	A	G	C	T	T	A	T	C	C	C	A	A	C	A	T
	4	AsCas12a	27°C	C9	0	1	C9-1	532	no_indel	Wild-type	Allele 1	T	A	T	A	C	C	T	T	T	T	T	G	G	T	T	T	A	A	G	T	T	G	G	A	G	C	T	T	A	T	C	C	C	A	A	C	A	T
									no_indel		Allele 2	T	A	T	A	C	C	T	T	T	T	T	G	G	T	T	T	A	A	G	T	T	G	G	A	G	C	T	T	A	T	C	C	C	A	A	C	A	T
	4	AsCas12a	27°C	C10	0	1	C10-1	584	no_indel	Wild-type	Allele 1	T	A	T	A	C	C	T	T	T	T	T	G	G	T	T	T	A	A	G	T	T	G	G	A	G	C	T	T	A	T	C	C	C	A	A	C	A	T
											Allele 2	T	A	T	A	C	C	T	T	T	T	T	G	G	T	T	T	A	A	G	T	T	G	G	A	G	C	T	T	A	T	C	C	C	A	A	C	A	T
							C10-2	426	no_indel	Wild-type	Allele 1	T	A	T	A	C	C	T	T	T	T	T	G	G	T	T	T	A	A	G	T	T	G	G	A	G	C	T	T	A	T	C	C	C	A	A	C	A	T
											Allele 2	T	A	T	A	C	C	T	T	T	T	T	G	G	T	T	T	A	A	G	T	T	G	G	A	G	C	T	T	A	T	C	C	C	A	A	C	A	T
							C10-3	536	no_indel	Wild-type	Allele 1	T	A	T	A	C	C	T	T	T	T	T	G	G	T	T	T	A	A	G	T	T	G	G	A	G	C	T	T	A	T	C	C	C	A	A	C	A	T
											Allele 2	T	A	T	A	C	C	T	T	T	T	T	G	G	T	T	T	A	A	G	T	T	G	G	A	G	C	T	T	A	T	C	C	C	A	A	C	A	T
	4	AsCas12a	27°C	C11	0	1	C11-1	516	no_indel	Wild-type	Allele 1	T	A	T	A	C	C	T	T	T	T	T	G	G	T	T	T	A	A	G	T	T	G	G	A	G	C	T	T	A	T	C	C	C	A	A	C	A	T
											Allele 2	T	A	T	A	C	C	T	T	T	T	T	G	G	T	T	T	A	A	G	T	T	G	G	A	G	C	T	T	A	T	C	C	C	A	A	C	A	T
								443	no_indel	Wild-type	Allele 1	T	A	T	A	C	C	T	T	T	T	T	G	G	T	T	T	A	A	G	T	T	G	G	A	G	C	T	T	A	T	C	C	C	A	A	C	A	T
											Allele 2	T	A	T	A	C	C	T	T	T	T	T	G	G	T	T	T	A	A	G	T	T	G	G	A	G	C	T	T	A	T	C	C	C	A	A	C	A	T
	4	AsCas12a	27°C	C12	0	1	C12-1	326	no_indel	Wild-type	Allele 1	T	A	T	A	C	C	T	T	T	T	T	G	G	T	T	T	A	A	G	T	T	G	G	A	G	C	T	T	A	T	C	C	C	A	A	C	A	T
											Allele 2	T	A	T	A	C	C	T	T	T	T	T	G	G	T	T	T	A	A	G	T	T	G	G	A	G	C	T	T	A	T	C	C	C	A	A	C	A	T
							C12-2	412	no_indel	Wild-type	Allele 1	T	A	T	A	C	C	T	T	T	T	T	G	G	T	T	T	A	A	G	T	T	G	G	A	G	C	T	T	A	T	C	C	C	A	A	C	A	T
											Allele 2	T	A	T	A	C	C	T	T	T	T	T	G	G	T	T	T	A	A	G	T	T	G	G	A	G	C	T	T	A	T	C	C	C	A	A	C	A	T
	4	AsCas12a	27°C	C13	0	1	C13-1	364	no_indel	Wild-type	Allele 1	T	A	T	A	C	C	T	T	T	T	T	G	G	T	T	T	A	A	G	T	T	G	G	A	G	C	T	T	A	T	C	C	C	A	A	C	A	T
									no_indel		Allele 2	T	A	T	A	C	C	T	T	T	T	T	G	G	T	T	T	A	A	G	T	T	G	G	A	G	C	T	T	A	T	C	C	C	A	A	C	A	T
	4	AsCas12a	27°C	C14	0	1	C14-1	397	no_indel	Wild-type	Allele 1	T	A	T	A	C	C	T	T	T	T	T	G	G	T	T	T	A	A	G	T	T	G	G	A	G	C	T	T	A	T	C	C	C	A	A	C	A	T
											Allele 2	T	A	T	A	C	C	T	T	T	T	T	G	G	T	T	T	A	A	G	T	T	G	G	A	G	C	T	T	A	T	C	C	C	A	A	C	A	T
							C14-2	491	no_indel	Wild-type	Allele 1	T	A	T	A	C	C	T	T	T	T	T	G	G	T	T	T	A	A	G	T	T	G	G	A	G	C	T	T	A	T	C	C	C	A	A	C	A	T
											Allele 2	T	A	T	A	C	C	T	T	T	T	T	G	G	T	T	T	A	A	G	T	T	G	G	A	G	C	T	T	A	T	C	C	C	A	A	C	A	T
	4	AsCas12a	27°C	C15	0	0	na
	4	AsCas12a	27°C	C16	0	0	na
	4	AsCas12a	27°C	C17	0	0	na
	4	AsCas12a	27°C	C18	0	0	na
	4	AsCas12a	27°C	C19	0	0	na
	4	AsCas12a	27°C	C20	0	0	na
	4	AsCas12a	27°C	C21	0	0	na
	4	AsCas12a	27°C	C22	0	0	na
	4	AsCas12a	27°C	C23	0	0	na
	4	AsCas12a	27°C	C24	0	0	na
	4	AsCas12a	27°C	C25	0	0	na
	4	AsCas12a	37°C	C1	0	1	C1-1	160	no_indel	Wild-type	Allele 1	T	A	T	A	C	C	T	T	T	T	T	G	G	T	T	T	A	A	G	T	T	G	G	A	G	C	T	T	A	T	C	C	C	A	A	C	A	T
									no_indel		Allele 2	T	A	T	A	C	C	T	T	T	T	T	G	G	T	T	T	A	A	G	T	T	G	G	A	G	C	T	T	A	T	C	C	C	A	A	C	A	T
	4	AsCas12a	37°C	C2	0	1	C2-1	429	no_indel	Wild-type	Allele 1	T	A	T	A	C	C	T	T	T	T	T	G	G	T	T	T	A	A	G	T	T	G	G	A	G	C	T	T	A	T	C	C	C	A	A	C	A	T
											Allele 2	T	A	T	A	C	C	T	T	T	T	T	G	G	T	T	T	A	A	G	T	T	G	G	A	G	C	T	T	A	T	C	C	C	A	A	C	A	T
							C2-2	158	no_indel	Wild-type	Allele 1	T	A	T	A	C	C	T	T	T	T	T	G	G	T	T	T	A	A	G	T	T	G	G	A	G	C	T	T	A	T	C	C	C	A	A	C	A	T
											Allele 2	T	A	T	A	C	C	T	T	T	T	T	G	G	T	T	T	A	A	G	T	T	G	G	A	G	C	T	T	A	T	C	C	C	A	A	C	A	T
	4	AsCas12a	37°C	C3	0	1	C3-1	429	no_indel	Wild-type	Allele 1	T	A	T	A	C	C	T	T	T	T	T	G	G	T	T	T	A	A	G	T	T	G	G	A	G	C	T	T	A	T	C	C	C	A	A	C	A	T
											Allele 2	T	A	T	A	C	C	T	T	T	T	T	G	G	T	T	T	A	A	G	T	T	G	G	A	G	C	T	T	A	T	C	C	C	A	A	C	A	T
							C3-2	412	no_indel	Wild-type	Allele 1	T	A	T	A	C	C	T	T	T	T	T	G	G	T	T	T	A	A	G	T	T	G	G	A	G	C	T	T	A	T	C	C	C	A	A	C	A	T
											Allele 2	T	A	T	A	C	C	T	T	T	T	T	G	G	T	T	T	A	A	G	T	T	G	G	A	G	C	T	T	A	T	C	C	C	A	A	C	A	T
	4	AsCas12a	37°C	C4	0	0	na
	4	AsCas12a	37°C	C5	0	0	na
	4	AsCas12a	37°C	C6	0	1	C6-1	440	no_indel	Wild-type	Allele 1	T	A	T	A	C	C	T	T	T	T	T	G	G	T	T	T	A	A	G	T	T	G	G	A	G	C	T	T	A	T	C	C	C	A	A	C	A	T
											Allele 2	T	A	T	A	C	C	T	T	T	T	T	G	G	T	T	T	A	A	G	T	T	G	G	A	G	C	T	T	A	T	C	C	C	A	A	C	A	T
							C6-2	462	no_indel	Wild-type	Allele 1	T	A	T	A	C	C	T	T	T	T	T	G	G	T	T	T	A	A	G	T	T	G	G	A	G	C	T	T	A	T	C	C	C	A	A	C	A	T
											Allele 2	T	A	T	A	C	C	T	T	T	T	T	G	G	T	T	T	A	A	G	T	T	G	G	A	G	C	T	T	A	T	C	C	C	A	A	C	A	T
	4	AsCas12a	37°C	C7	0	1	C7-1	405	no_indel	Wild-type	Allele 1	T	A	T	A	C	C	T	T	T	T	T	G	G	T	T	T	A	A	G	T	T	G	G	A	G	C	T	T	A	T	C	C	C	A	A	C	A	T
											Allele 2	T	A	T	A	C	C	T	T	T	T	T	G	G	T	T	T	A	A	G	T	T	G	G	A	G	C	T	T	A	T	C	C	C	A	A	C	A	T
							C7-2	503	no_indel	Wild-type	Allele 1	T	A	T	A	C	C	T	T	T	T	T	G	G	T	T	T	A	A	G	T	T	G	G	A	G	C	T	T	A	T	C	C	C	A	A	C	A	T
											Allele 2	T	A	T	A	C	C	T	T	T	T	T	G	G	T	T	T	A	A	G	T	T	G	G	A	G	C	T	T	A	T	C	C	C	A	A	C	A	T
	4	AsCas12a	37°C	C8	0	1	C8-1	454	no_indel	Wild-type	Allele 1	T	A	T	A	C	C	T	T	T	T	T	G	G	T	T	T	A	A	G	T	T	G	G	A	G	C	T	T	A	T	C	C	C	A	A	C	A	T
											Allele 2	T	A	T	A	C	C	T	T	T	T	T	G	G	T	T	T	A	A	G	T	T	G	G	A	G	C	T	T	A	T	C	C	C	A	A	C	A	T
							C8-2	433	no_indel	Wild-type	Allele 1	T	A	T	A	C	C	T	T	T	T	T	G	G	T	T	T	A	A	G	T	T	G	G	A	G	C	T	T	A	T	C	C	C	A	A	C	A	T
											Allele 2	T	A	T	A	C	C	T	T	T	T	T	G	G	T	T	T	A	A	G	T	T	G	G	A	G	C	T	T	A	T	C	C	C	A	A	C	A	T
	4	AsCas12a	37°C	C9	0	1	C9-1	543	no_indel	Wild-type	Allele 1	T	A	T	A	C	C	T	T	T	T	T	G	G	T	T	T	A	A	G	T	T	G	G	A	G	C	T	T	A	T	C	C	C	A	A	C	A	T
											Allele 2	T	A	T	A	C	C	T	T	T	T	T	G	G	T	T	T	A	A	G	T	T	G	G	A	G	C	T	T	A	T	C	C	C	A	A	C	A	T
							C9-2	567	no_indel	Wild-type	Allele 1	T	A	T	A	C	C	T	T	T	T	T	G	G	T	T	T	A	A	G	T	T	G	G	A	G	C	T	T	A	T	C	C	C	A	A	C	A	T
											Allele 2	T	A	T	A	C	C	T	T	T	T	T	G	G	T	T	T	A	A	G	T	T	G	G	A	G	C	T	T	A	T	C	C	C	A	A	C	A	T
	4	AsCas12a	37°C	C10	0	1	C10-1	477	no_indel	Wild-type	Allele 1	T	A	T	A	C	C	T	T	T	T	T	G	G	T	T	T	A	A	G	T	T	G	G	A	G	C	T	T	A	T	C	C	C	A	A	C	A	T
											Allele 2	T	A	T	A	C	C	T	T	T	T	T	G	G	T	T	T	A	A	G	T	T	G	G	A	G	C	T	T	A	T	C	C	C	A	A	C	A	T
							C10-2	509	no_indel	Wild-type	Allele 1	T	A	T	A	C	C	T	T	T	T	T	G	G	T	T	T	A	A	G	T	T	G	G	A	G	C	T	T	A	T	C	C	C	A	A	C	A	T
											Allele 2	T	A	T	A	C	C	T	T	T	T	T	G	G	T	T	T	A	A	G	T	T	G	G	A	G	C	T	T	A	T	C	C	C	A	A	C	A	T
							C10-3	524	no_indel	Wild-type	Allele 1	T	A	T	A	C	C	T	T	T	T	T	G	G	T	T	T	A	A	G	T	T	G	G	A	G	C	T	T	A	T	C	C	C	A	A	C	A	T
											Allele 2	T	A	T	A	C	C	T	T	T	T	T	G	G	T	T	T	A	A	G	T	T	G	G	A	G	C	T	T	A	T	C	C	C	A	A	C	A	T
	4	AsCas12a	37°C	C11	0	1	C11-1	647	no_indel	Wild-type	Allele 1	T	A	T	A	C	C	T	T	T	T	T	G	G	T	T	T	A	A	G	T	T	G	G	A	G	C	T	T	A	T	C	C	C	A	A	C	A	T
											Allele 2	T	A	T	A	C	C	T	T	T	T	T	G	G	T	T	T	A	A	G	T	T	G	G	A	G	C	T	T	A	T	C	C	C	A	A	C	A	T
							C11-2	408	no_indel	Wild-type	Allele 1	T	A	T	A	C	C	T	T	T	T	T	G	G	T	T	T	A	A	G	T	T	G	G	A	G	C	T	T	A	T	C	C	C	A	A	C	A	T
											Allele 2	T	A	T	A	C	C	T	T	T	T	T	G	G	T	T	T	A	A	G	T	T	G	G	A	G	C	T	T	A	T	C	C	C	A	A	C	A	T
	4	AsCas12a	37°C	C12	0	1	C12-1	471	no_indel	Wild-type	Allele 1	T	A	T	A	C	C	T	T	T	T	T	G	G	T	T	T	A	A	G	T	T	G	G	A	G	C	T	T	A	T	C	C	C	A	A	C	A	T
											Allele 2	T	A	T	A	C	C	T	T	T	T	T	G	G	T	T	T	A	A	G	T	T	G	G	A	G	C	T	T	A	T	C	C	C	A	A	C	A	T
							C12-2	358	no_indel	Wild-type	Allele 1	T	A	T	A	C	C	T	T	T	T	T	G	G	T	T	T	A	A	G	T	T	G	G	A	G	C	T	T	A	T	C	C	C	A	A	C	A	T
											Allele 2	T	A	T	A	C	C	T	T	T	T	T	G	G	T	T	T	A	A	G	T	T	G	G	A	G	C	T	T	A	T	C	C	C	A	A	C	A	T
	4	AsCas12a	37°C	C13	0	0	na
	4	AsCas12a	37°C	C14	0	1	C14-1	538	no_indel	Wild-type	Allele 1	T	A	T	A	C	C	T	T	T	T	T	G	G	T	T	T	A	A	G	T	T	G	G	A	G	C	T	T	A	T	C	C	C	A	A	C	A	T
											Allele 2	T	A	T	A	C	C	T	T	T	T	T	G	G	T	T	T	A	A	G	T	T	G	G	A	G	C	T	T	A	T	C	C	C	A	A	C	A	T
							C14-2	398	no_indel	Wild-type	Allele 1	T	A	T	A	C	C	T	T	T	T	T	G	G	T	T	T	A	A	G	T	T	G	G	A	G	C	T	T	A	T	C	C	C	A	A	C	A	T
											Allele 2	T	A	T	A	C	C	T	T	T	T	T	G	G	T	T	T	A	A	G	T	T	G	G	A	G	C	T	T	A	T	C	C	C	A	A	C	A	T
	4	AsCas12a	37°C	C15	0	1	C15-1	525	no_indel	Wild-type	Allele 1	T	A	T	A	C	C	T	T	T	T	T	G	G	T	T	T	A	A	G	T	T	G	G	A	G	C	T	T	A	T	C	C	C	A	A	C	A	T
											Allele 2	T	A	T	A	C	C	T	T	T	T	T	G	G	T	T	T	A	A	G	T	T	G	G	A	G	C	T	T	A	T	C	C	C	A	A	C	A	T
							C15-2	338	no_indel	Wild-type	Allele 1	T	A	T	A	C	C	T	T	T	T	T	G	G	T	T	T	A	A	G	T	T	G	G	A	G	C	T	T	A	T	C	C	C	A	A	C	A	T
											Allele 2	T	A	T	A	C	C	T	T	T	T	T	G	G	T	T	T	A	A	G	T	T	G	G	A	G	C	T	T	A	T	C	C	C	A	A	C	A	T
	4	AsCas12a	37°C	C16	0	1	C16-1	448	no_indel	Wild-type	Allele 1	T	A	T	A	C	C	T	T	T	T	T	G	G	T	T	T	A	A	G	T	T	G	G	A	G	C	T	T	A	T	C	C	C	A	A	C	A	T
											Allele 2	T	A	T	A	C	C	T	T	T	T	T	G	G	T	T	T	A	A	G	T	T	G	G	A	G	C	T	T	A	T	C	C	C	A	A	C	A	T
							C16-2	308	no_indel	Wild-type	Allele 1	T	A	T	A	C	C	T	T	T	T	T	G	G	T	T	T	A	A	G	T	T	G	G	A	G	C	T	T	A	T	C	C	C	A	A	C	A	T
											Allele 2	T	A	T	A	C	C	T	T	T	T	T	G	G	T	T	T	A	A	G	T	T	G	G	A	G	C	T	T	A	T	C	C	C	A	A	C	A	T
	4	AsCas12a	37°C	C17	0	1	C17-1	474	no_indel	Wild-type	Allele 1	T	A	T	A	C	C	T	T	T	T	T	G	G	T	T	T	A	A	G	T	T	G	G	A	G	C	T	T	A	T	C	C	C	A	A	C	A	T
											Allele 2	T	A	T	A	C	C	T	T	T	T	T	G	G	T	T	T	A	A	G	T	T	G	G	A	G	C	T	T	A	T	C	C	C	A	A	C	A	T
	4	AsCas12a	37°C	C18	0	1	C18-1	359	no_indel	Wild-type	Allele 1	T	A	T	A	C	C	T	T	T	T	T	G	G	T	T	T	A	A	G	T	T	G	G	A	G	C	T	T	A	T	C	C	C	A	A	C	A	T
											Allele 2	T	A	T	A	C	C	T	T	T	T	T	G	G	T	T	T	A	A	G	T	T	G	G	A	G	C	T	T	A	T	C	C	C	A	A	C	A	T
							C18-2	519	no_indel	Wild-type	Allele 1	T	A	T	A	C	C	T	T	T	T	T	G	G	T	T	T	A	A	G	T	T	G	G	A	G	C	T	T	A	T	C	C	C	A	A	C	A	T
											Allele 2	T	A	T	A	C	C	T	T	T	T	T	G	G	T	T	T	A	A	G	T	T	G	G	A	G	C	T	T	A	T	C	C	C	A	A	C	A	T
	4	AsCas12a	37°C	C19	1	1	C19-1	214	34D7	Biallelic heterozygous	Allele 1	T	A	T	A	C	C	T	T	T	T	T	G	G	T	T	T	A	A	G	T	T	G	G	A	G	C	T	T	A	T	C	C	C	A	-	-	-	-
								182	37D4		Allele 2	T	A	T	A	C	C	T	T	T	T	T	G	G	T	T	T	A	A	G	T	T	G	G	A	G	C	T	T	A	T	C	C	C	A	A	C	A	-
							C19-2	264	no_indel	Wild-type	Allele 1	T	A	T	A	C	C	T	T	T	T	T	G	G	T	T	T	A	A	G	T	T	G	G	A	G	C	T	T	A	T	C	C	C	A	A	C	A	T
											Allele 2	T	A	T	A	C	C	T	T	T	T	T	G	G	T	T	T	A	A	G	T	T	G	G	A	G	C	T	T	A	T	C	C	C	A	A	C	A	T
							C19-3	219	no_indel	Wild-type	Allele 1	T	A	T	A	C	C	T	T	T	T	T	G	G	T	T	T	A	A	G	T	T	G	G	A	G	C	T	T	A	T	C	C	C	A	A	C	A	T
											Allele 2	T	A	T	A	C	C	T	T	T	T	T	G	G	T	T	T	A	A	G	T	T	G	G	A	G	C	T	T	A	T	C	C	C	A	A	C	A	T
	4	AsCas12a	37°C	C20	0	0	na
	4	AsCas12a	37°C	C21	0	0	na
	4	AsCas12a	37°C	C22	0	0	na
	4	AsCas12a	37°C	C23	0	0	na
	4	AsCas12a	37°C	C24	0	0	na
	4	AsCas12a	37°C	C25	0	0	na
	5	AsCas12a	27°C	C1	0	1	C1-1	213	no_indel	Wild-type	Allele 1	T	A	T	A	C	C	T	T	T	T	T	G	G	T	T	T	A	A	G	T	T	G	G	A	G	C	T	T	A	T	C	C	C	A	A	C	A	T
											Allele 2	T	A	T	A	C	C	T	T	T	T	T	G	G	T	T	T	A	A	G	T	T	G	G	A	G	C	T	T	A	T	C	C	C	A	A	C	A	T
							C1-2	184	no_indel	Wild-type	Allele 1	T	A	T	A	C	C	T	T	T	T	T	G	G	T	T	T	A	A	G	T	T	G	G	A	G	C	T	T	A	T	C	C	C	A	A	C	A	T
											Allele 2	T	A	T	A	C	C	T	T	T	T	T	G	G	T	T	T	A	A	G	T	T	G	G	A	G	C	T	T	A	T	C	C	C	A	A	C	A	T
	5	AsCas12a	27°C	C2	0	1	C2-1	279	no_indel	Wild-type	Allele 1	T	A	T	A	C	C	T	T	T	T	T	G	G	T	T	T	A	A	G	T	T	G	G	A	G	C	T	T	A	T	C	C	C	A	A	C	A	T
											Allele 2	T	A	T	A	C	C	T	T	T	T	T	G	G	T	T	T	A	A	G	T	T	G	G	A	G	C	T	T	A	T	C	C	C	A	A	C	A	T
							C2-2	164	no_indel	Wild-type	Allele 1	T	A	T	A	C	C	T	T	T	T	T	G	G	T	T	T	A	A	G	T	T	G	G	A	G	C	T	T	A	T	C	C	C	A	A	C	A	T
											Allele 2	T	A	T	A	C	C	T	T	T	T	T	G	G	T	T	T	A	A	G	T	T	G	G	A	G	C	T	T	A	T	C	C	C	A	A	C	A	T
							C2-3	245	no_indel	Wild-type	Allele 1	T	A	T	A	C	C	T	T	T	T	T	G	G	T	T	T	A	A	G	T	T	G	G	A	G	C	T	T	A	T	C	C	C	A	A	C	A	T
											Allele 2	T	A	T	A	C	C	T	T	T	T	T	G	G	T	T	T	A	A	G	T	T	G	G	A	G	C	T	T	A	T	C	C	C	A	A	C	A	T
							C2-4	368	no_indel	Wild-type	Allele 1	T	A	T	A	C	C	T	T	T	T	T	G	G	T	T	T	A	A	G	T	T	G	G	A	G	C	T	T	A	T	C	C	C	A	A	C	A	T
											Allele 2	T	A	T	A	C	C	T	T	T	T	T	G	G	T	T	T	A	A	G	T	T	G	G	A	G	C	T	T	A	T	C	C	C	A	A	C	A	T
	5	AsCas12a	27°C	C3	0	1	C3-1	356	no_indel	Wild-type	Allele 1	T	A	T	A	C	C	T	T	T	T	T	G	G	T	T	T	A	A	G	T	T	G	G	A	G	C	T	T	A	T	C	C	C	A	A	C	A	T
											Allele 2	T	A	T	A	C	C	T	T	T	T	T	G	G	T	T	T	A	A	G	T	T	G	G	A	G	C	T	T	A	T	C	C	C	A	A	C	A	T
							C3-2	384	no_indel	Wild-type	Allele 1	T	A	T	A	C	C	T	T	T	T	T	G	G	T	T	T	A	A	G	T	T	G	G	A	G	C	T	T	A	T	C	C	C	A	A	C	A	T
											Allele 2	T	A	T	A	C	C	T	T	T	T	T	G	G	T	T	T	A	A	G	T	T	G	G	A	G	C	T	T	A	T	C	C	C	A	A	C	A	T
							C3-3	387	no_indel	Wild-type	Allele 1	T	A	T	A	C	C	T	T	T	T	T	G	G	T	T	T	A	A	G	T	T	G	G	A	G	C	T	T	A	T	C	C	C	A	A	C	A	T
											Allele 2	T	A	T	A	C	C	T	T	T	T	T	G	G	T	T	T	A	A	G	T	T	G	G	A	G	C	T	T	A	T	C	C	C	A	A	C	A	T
							C3-4	305	no_indel	Wild-type	Allele 1	T	A	T	A	C	C	T	T	T	T	T	G	G	T	T	T	A	A	G	T	T	G	G	A	G	C	T	T	A	T	C	C	C	A	A	C	A	T
											Allele 2	T	A	T	A	C	C	T	T	T	T	T	G	G	T	T	T	A	A	G	T	T	G	G	A	G	C	T	T	A	T	C	C	C	A	A	C	A	T
	5	AsCas12a	27°C	C4	0	1	C4-1	209	no_indel	Wild-type	Allele 1	T	A	T	A	C	C	T	T	T	T	T	G	G	T	T	T	A	A	G	T	T	G	G	A	G	C	T	T	A	T	C	C	C	A	A	C	A	T
											Allele 2	T	A	T	A	C	C	T	T	T	T	T	G	G	T	T	T	A	A	G	T	T	G	G	A	G	C	T	T	A	T	C	C	C	A	A	C	A	T
							C4-2	419	no_indel	Wild-type	Allele 1	T	A	T	A	C	C	T	T	T	T	T	G	G	T	T	T	A	A	G	T	T	G	G	A	G	C	T	T	A	T	C	C	C	A	A	C	A	T
											Allele 2	T	A	T	A	C	C	T	T	T	T	T	G	G	T	T	T	A	A	G	T	T	G	G	A	G	C	T	T	A	T	C	C	C	A	A	C	A	T
	5	AsCas12a	27°C	C5	0	1	C5-1	337	no_indel	Wild-type	Allele 1	T	A	T	A	C	C	T	T	T	T	T	G	G	T	T	T	A	A	G	T	T	G	G	A	G	C	T	T	A	T	C	C	C	A	A	C	A	T
											Allele 2	T	A	T	A	C	C	T	T	T	T	T	G	G	T	T	T	A	A	G	T	T	G	G	A	G	C	T	T	A	T	C	C	C	A	A	C	A	T
							C5-2	373	no_indel	MULTIPLE	M	T	A	T	A	C	C	T	T	T	T	T	G	G	T	T	T	A	A	G	T	T	G	G	A	G	C	T	T	A	T	C	C	C	A	A	C	A	T
								22	34D5		M	T	A	T	A	C	C	T	T	T	T	T	G	G	T	T	T	A	A	G	T	T	G	G	A	G	C	T	T	A	T	C	C	C	A	-	-	-	-
								19	32D8		M	T	A	T	A	C	C	T	T	T	T	T	G	G	T	T	T	A	A	G	T	T	G	G	A	G	C	T	T	A	T	C	C	-	-	-	-	-	-
	5	AsCas12a	27°C	C6	0	1	C6-1	na	na	na	na
							C6-2	357	no_indel	Wild-type	Allele 1	T	A	T	A	C	C	T	T	T	T	T	G	G	T	T	T	A	A	G	T	T	G	G	A	G	C	T	T	A	T	C	C	C	A	A	C	A	T
											Allele 2	T	A	T	A	C	C	T	T	T	T	T	G	G	T	T	T	A	A	G	T	T	G	G	A	G	C	T	T	A	T	C	C	C	A	A	C	A	T
							C6-3	465	no_indel	Wild-type	Allele 1	T	A	T	A	C	C	T	T	T	T	T	G	G	T	T	T	A	A	G	T	T	G	G	A	G	C	T	T	A	T	C	C	C	A	A	C	A	T
											Allele 2	T	A	T	A	C	C	T	T	T	T	T	G	G	T	T	T	A	A	G	T	T	G	G	A	G	C	T	T	A	T	C	C	C	A	A	C	A	T
							C6-4	302	no_indel	Wild-type	Allele 1	T	A	T	A	C	C	T	T	T	T	T	G	G	T	T	T	A	A	G	T	T	G	G	A	G	C	T	T	A	T	C	C	C	A	A	C	A	T
											Allele 2	T	A	T	A	C	C	T	T	T	T	T	G	G	T	T	T	A	A	G	T	T	G	G	A	G	C	T	T	A	T	C	C	C	A	A	C	A	T
	5	AsCas12a	27°C	C7	0	0	na
	5	AsCas12a	27°C	C8	0	0	na
	5	AsCas12a	27°C	C9	0	0	na
	5	AsCas12a	27°C	C10	0	0	na
	5	AsCas12a	27°C	C11	0	0	na
	5	AsCas12a	27°C	C12	0	0	na
	5	AsCas12a	27°C	C13	0	0	na
	5	AsCas12a	27°C	C14	0	0	na
	5	AsCas12a	27°C	C15	0	0	na
	5	AsCas12a	27°C	C16	0	0	na
	5	AsCas12a	27°C	C17	0	0	na
	5	AsCas12a	27°C	C18	0	0	na
	5	AsCas12a	27°C	C19	0	0	na
	5	AsCas12a	27°C	C20	0	0	na
	5	AsCas12a	27°C	C21	0	0	na
	5	AsCas12a	27°C	C22	0	0	na
	5	AsCas12a	27°C	C23	0	0	na
	5	AsCas12a	27°C	C24	0	0	na
	5	AsCas12a	27°C	C25	0	0	na
	5	AsCas12a	37°C	C1	0	1	C1-1	553	no_indel	Wild-type	Allele 1	T	A	T	A	C	C	T	T	T	T	T	G	G	T	T	T	A	A	G	T	T	G	G	A	G	C	T	T	A	T	C	C	C	A	A	C	A	T
											Allele 2	T	A	T	A	C	C	T	T	T	T	T	G	G	T	T	T	A	A	G	T	T	G	G	A	G	C	T	T	A	T	C	C	C	A	A	C	A	T
							C1-2	517	no_indel	Wild-type	Allele 1	T	A	T	A	C	C	T	T	T	T	T	G	G	T	T	T	A	A	G	T	T	G	G	A	G	C	T	T	A	T	C	C	C	A	A	C	A	T
											Allele 2	T	A	T	A	C	C	T	T	T	T	T	G	G	T	T	T	A	A	G	T	T	G	G	A	G	C	T	T	A	T	C	C	C	A	A	C	A	T
							C1-3	526	no_indel	Wild-type	Allele 1	T	A	T	A	C	C	T	T	T	T	T	G	G	T	T	T	A	A	G	T	T	G	G	A	G	C	T	T	A	T	C	C	C	A	A	C	A	T
											Allele 2	T	A	T	A	C	C	T	T	T	T	T	G	G	T	T	T	A	A	G	T	T	G	G	A	G	C	T	T	A	T	C	C	C	A	A	C	A	T
	5	AsCas12a	37°C	C2	0	1	C2-1	519	no_indel	Wild-type	Allele 1	T	A	T	A	C	C	T	T	T	T	T	G	G	T	T	T	A	A	G	T	T	G	G	A	G	C	T	T	A	T	C	C	C	A	A	C	A	T
											Allele 2	T	A	T	A	C	C	T	T	T	T	T	G	G	T	T	T	A	A	G	T	T	G	G	A	G	C	T	T	A	T	C	C	C	A	A	C	A	T
							C2-2	401	no_indel	Wild-type	Allele 1	T	A	T	A	C	C	T	T	T	T	T	G	G	T	T	T	A	A	G	T	T	G	G	A	G	C	T	T	A	T	C	C	C	A	A	C	A	T
											Allele 2	T	A	T	A	C	C	T	T	T	T	T	G	G	T	T	T	A	A	G	T	T	G	G	A	G	C	T	T	A	T	C	C	C	A	A	C	A	T
							C2-3	328	no_indel	Wild-type	Allele 1	T	A	T	A	C	C	T	T	T	T	T	G	G	T	T	T	A	A	G	T	T	G	G	A	G	C	T	T	A	T	C	C	C	A	A	C	A	T
											Allele 2	T	A	T	A	C	C	T	T	T	T	T	G	G	T	T	T	A	A	G	T	T	G	G	A	G	C	T	T	A	T	C	C	C	A	A	C	A	T
	5	AsCas12a	37°C	C3	0	1	C3-1	440	no_indel	Wild-type	Allele 1	T	A	T	A	C	C	T	T	T	T	T	G	G	T	T	T	A	A	G	T	T	G	G	A	G	C	T	T	A	T	C	C	C	A	A	C	A	T
											Allele 2	T	A	T	A	C	C	T	T	T	T	T	G	G	T	T	T	A	A	G	T	T	G	G	A	G	C	T	T	A	T	C	C	C	A	A	C	A	T
	5	AsCas12a	37°C	C4	0	1	C4-1	361	no_indel	Wild-type	Allele 1	T	A	T	A	C	C	T	T	T	T	T	G	G	T	T	T	A	A	G	T	T	G	G	A	G	C	T	T	A	T	C	C	C	A	A	C	A	T
											Allele 2	T	A	T	A	C	C	T	T	T	T	T	G	G	T	T	T	A	A	G	T	T	G	G	A	G	C	T	T	A	T	C	C	C	A	A	C	A	T
							C4-2	529	no_indel	Wild-type	Allele 1	T	A	T	A	C	C	T	T	T	T	T	G	G	T	T	T	A	A	G	T	T	G	G	A	G	C	T	T	A	T	C	C	C	A	A	C	A	T
											Allele 2	T	A	T	A	C	C	T	T	T	T	T	G	G	T	T	T	A	A	G	T	T	G	G	A	G	C	T	T	A	T	C	C	C	A	A	C	A	T
	5	AsCas12a	37°C	C5	0	1	C5-1	428	no_indel	Wild-type	Allele 1	T	A	T	A	C	C	T	T	T	T	T	G	G	T	T	T	A	A	G	T	T	G	G	A	G	C	T	T	A	T	C	C	C	A	A	C	A	T
											Allele 2	T	A	T	A	C	C	T	T	T	T	T	G	G	T	T	T	A	A	G	T	T	G	G	A	G	C	T	T	A	T	C	C	C	A	A	C	A	T
							C5-2	540	no_indel	Wild-type	Allele 1	T	A	T	A	C	C	T	T	T	T	T	G	G	T	T	T	A	A	G	T	T	G	G	A	G	C	T	T	A	T	C	C	C	A	A	C	A	T
											Allele 2	T	A	T	A	C	C	T	T	T	T	T	G	G	T	T	T	A	A	G	T	T	G	G	A	G	C	T	T	A	T	C	C	C	A	A	C	A	T
	5	AsCas12a	37°C	C6	0	1	C6-1	395	no_indel	Wild-type	Allele 1	T	A	T	A	C	C	T	T	T	T	T	G	G	T	T	T	A	A	G	T	T	G	G	A	G	C	T	T	A	T	C	C	C	A	A	C	A	T
											Allele 2	T	A	T	A	C	C	T	T	T	T	T	G	G	T	T	T	A	A	G	T	T	G	G	A	G	C	T	T	A	T	C	C	C	A	A	C	A	T
							C6-2	472	no_indel	Wild-type	Allele 1	T	A	T	A	C	C	T	T	T	T	T	G	G	T	T	T	A	A	G	T	T	G	G	A	G	C	T	T	A	T	C	C	C	A	A	C	A	T
											Allele 2	T	A	T	A	C	C	T	T	T	T	T	G	G	T	T	T	A	A	G	T	T	G	G	A	G	C	T	T	A	T	C	C	C	A	A	C	A	T
	5	AsCas12a	37°C	C7	0	1	C7-1	350	no_indel	Wild-type	Allele 1	T	A	T	A	C	C	T	T	T	T	T	G	G	T	T	T	A	A	G	T	T	G	G	A	G	C	T	T	A	T	C	C	C	A	A	C	A	T
											Allele 2	T	A	T	A	C	C	T	T	T	T	T	G	G	T	T	T	A	A	G	T	T	G	G	A	G	C	T	T	A	T	C	C	C	A	A	C	A	T
							C7-2	448	no_indel	Wild-type	Allele 1	T	A	T	A	C	C	T	T	T	T	T	G	G	T	T	T	A	A	G	T	T	G	G	A	G	C	T	T	A	T	C	C	C	A	A	C	A	T
											Allele 2	T	A	T	A	C	C	T	T	T	T	T	G	G	T	T	T	A	A	G	T	T	G	G	A	G	C	T	T	A	T	C	C	C	A	A	C	A	T
	5	AsCas12a	37°C	C8	0	1	C8-1	263	no_indel	Wild-type	Allele 1	T	A	T	A	C	C	T	T	T	T	T	G	G	T	T	T	A	A	G	T	T	G	G	A	G	C	T	T	A	T	C	C	C	A	A	C	A	T
											Allele 2	T	A	T	A	C	C	T	T	T	T	T	G	G	T	T	T	A	A	G	T	T	G	G	A	G	C	T	T	A	T	C	C	C	A	A	C	A	T
	5	AsCas12a	37°C	C9	0	0	na
	5	AsCas12a	37°C	C10	0	0	na
	5	AsCas12a	37°C	C11	0	0	na
	5	AsCas12a	37°C	C12	0	0	na
	5	AsCas12a	37°C	C13	0	0	na
	5	AsCas12a	37°C	C14	0	0	na
	5	AsCas12a	37°C	C15	0	0	na
	5	AsCas12a	37°C	C16	0	0	na
	5	AsCas12a	37°C	C17	0	0	na
	5	AsCas12a	37°C	C18	0	0	na
	5	AsCas12a	37°C	C19	0	0	na
	5	AsCas12a	37°C	C20	0	0	na
	5	AsCas12a	37°C	C21	0	0	na
	5	AsCas12a	37°C	C22	0	0	na
	5	AsCas12a	37°C	C23	0	0	na
	5	AsCas12a	37°C	C24	0	0	na
	5	AsCas12a	37°C	C25	0	0	na
[truncated: 19 more columns]

## Sheet: St1Cas9 (Bri)
	Assessing activity of different Cas9 and Cas12a proteins at different temperatures
	Replicate	RGEN	Temp.	Explant	Visual Scoring	HygR	Event	On-Target
								Reads	Edition	Editing Pattern	Allele																										B1	B2	B3	B4	B5	B6	B7	B8	B9	B10	B11	B12	B13
												1	2	3	4	5	6	7	8	9	10	11	12	13	14	15	16	17	18	19	20	21	22	23	24	25	26	27	28	29	30	31	32	33	34	35	36	37	38
				Performer 7	0	0			no_indel	Wild-type	Allele 1	A	T	G	A	C	T	C	A	T	A	T	T	A	G	T	A	T	T	T	C	T	G	T	T	G	G	T	T	T	G	A	A	C	A	T	T	T	C
											Allele 2	A	T	G	A	C	T	C	A	T	A	T	T	A	G	T	A	T	T	T	C	T	G	T	T	G	G	T	T	T	G	A	A	C	A	T	T	T	C
	1	St1Cas9_Bri	27°C	C1	1	1	C1-1	na	na	na	na
	1	St1Cas9_Bri	27°C	C2	0	0	na
	1	St1Cas9_Bri	27°C	C3	0	0	na
	1	St1Cas9_Bri	27°C	C4	0	0	na
	1	St1Cas9_Bri	27°C	C5	0	0	na
	1	St1Cas9_Bri	27°C	C6	0	0	na
	1	St1Cas9_Bri	27°C	C7	0	0	na
	1	St1Cas9_Bri	27°C	C8	0	0	na
	1	St1Cas9_Bri	27°C	C9	0	0	na
	1	St1Cas9_Bri	27°C	C10	0	0	na
	1	St1Cas9_Bri	27°C	C11	0	0	na
	1	St1Cas9_Bri	27°C	C12	0	0	na
	1	St1Cas9_Bri	27°C	C13	0	0	na
	1	St1Cas9_Bri	27°C	C14	0	0	na
	1	St1Cas9_Bri	27°C	C15	0	0	na
	1	St1Cas9_Bri	27°C	C16	0	0	na
	1	St1Cas9_Bri	27°C	C17	0	0	na
	1	St1Cas9_Bri	27°C	C18	0	0	na
	1	St1Cas9_Bri	27°C	C19	0	0	na
	1	St1Cas9_Bri	27°C	C20	0	0	na
	1	St1Cas9_Bri	27°C	C21	0	0	na
	1	St1Cas9_Bri	27°C	C22	0	0	na
	1	St1Cas9_Bri	27°C	C23	0	0	na
	1	St1Cas9_Bri	27°C	C24	0	0	na
	1	St1Cas9_Bri	27°C	C25	0	0	na
	1	St1Cas9_Bri	37°C	C1	0	1	C1-1	210	no_indel	Wild-type	Allele 1	A	T	G	A	C	T	C	A	T	A	T	T	A	G	T	A	T	T	T	C	T	G	T	T	G	G	T	T	T	G	A	A	C	A	T	T	T	C
											Allele 2	A	T	G	A	C	T	C	A	T	A	T	T	A	G	T	A	T	T	T	C	T	G	T	T	G	G	T	T	T	G	A	A	C	A	T	T	T	C
	1	St1Cas9_Bri	37°C	C2	0	0	na
	1	St1Cas9_Bri	37°C	C3	0	0	na
	1	St1Cas9_Bri	37°C	C4	0	0	na
	1	St1Cas9_Bri	37°C	C5	0	0	na
	1	St1Cas9_Bri	37°C	C6	0	0	na
	1	St1Cas9_Bri	37°C	C7	0	0	na
	1	St1Cas9_Bri	37°C	C8	0	0	na
	1	St1Cas9_Bri	37°C	C9	0	0	na
	1	St1Cas9_Bri	37°C	C10	0	0	na
	1	St1Cas9_Bri	37°C	C11	0	0	na
	1	St1Cas9_Bri	37°C	C12	0	0	na
	1	St1Cas9_Bri	37°C	C13	0	0	na
	1	St1Cas9_Bri	37°C	C14	0	0	na
	1	St1Cas9_Bri	37°C	C15	0	0	na
	1	St1Cas9_Bri	37°C	C16	0	0	na
	1	St1Cas9_Bri	37°C	C17	0	0	na
	1	St1Cas9_Bri	37°C	C18	0	0	na
	1	St1Cas9_Bri	37°C	C19	0	0	na
	1	St1Cas9_Bri	37°C	C20	0	0	na
	1	St1Cas9_Bri	37°C	C21	0	0	na
	1	St1Cas9_Bri	37°C	C22	0	0	na
	1	St1Cas9_Bri	37°C	C23	0	0	na
	1	St1Cas9_Bri	37°C	C24	0	0	na
	1	St1Cas9_Bri	37°C	C25	0	0	na
	2	St1Cas9_Bri	27°C	C1	0	1	C1-1	229	no_indel	Wild-type	Allele 1	A	T	G	A	C	T	C	A	T	A	T	T	A	G	T	A	T	T	T	C	T	G	T	T	G	G	T	T	T	G	A	A	C	A	T	T	T	C
											Allele 2	A	T	G	A	C	T	C	A	T	A	T	T	A	G	T	A	T	T	T	C	T	G	T	T	G	G	T	T	T	G	A	A	C	A	T	T	T	C
	2	St1Cas9_Bri	27°C	C2	0	1	C2-1	247	no_indel	Wild-type	Allele 1	A	T	G	A	C	T	C	A	T	A	T	T	A	G	T	A	T	T	T	C	T	G	T	T	G	G	T	T	T	G	A	A	C	A	T	T	T	C
											Allele 2	A	T	G	A	C	T	C	A	T	A	T	T	A	G	T	A	T	T	T	C	T	G	T	T	G	G	T	T	T	G	A	A	C	A	T	T	T	C
	2	St1Cas9_Bri	27°C	C3	0	0	na
	2	St1Cas9_Bri	27°C	C4	0	0	na
	2	St1Cas9_Bri	27°C	C5	0	0	na
	2	St1Cas9_Bri	27°C	C6	0	0	na
	2	St1Cas9_Bri	27°C	C7	0	0	na
	2	St1Cas9_Bri	27°C	C8	0	0	na
	2	St1Cas9_Bri	27°C	C9	0	0	na
	2	St1Cas9_Bri	27°C	C10	0	0	na
	2	St1Cas9_Bri	27°C	C11	0	0	na
	2	St1Cas9_Bri	27°C	C12	0	0	na
	2	St1Cas9_Bri	27°C	C13	0	0	na
	2	St1Cas9_Bri	27°C	C14	0	0	na
	2	St1Cas9_Bri	27°C	C15	0	0	na
	2	St1Cas9_Bri	27°C	C16	0	0	na
	2	St1Cas9_Bri	27°C	C17	0	0	na
	2	St1Cas9_Bri	27°C	C18	0	0	na
	2	St1Cas9_Bri	27°C	C19	0	0	na
	2	St1Cas9_Bri	27°C	C20	0	0	na
	2	St1Cas9_Bri	27°C	C21	0	0	na
	2	St1Cas9_Bri	27°C	C22	0	0	na
	2	St1Cas9_Bri	27°C	C23	0	0	na
	2	St1Cas9_Bri	27°C	C24	0	0	na
	2	St1Cas9_Bri	27°C	C25	0	0	na
	2	St1Cas9_Bri	37°C	C1	0	0	na
	2	St1Cas9_Bri	37°C	C2	0	0	na
	2	St1Cas9_Bri	37°C	C3	0	1	C3-1	278	no_indel	Wild-type	Allele 1	A	T	G	A	C	T	C	A	T	A	T	T	A	G	T	A	T	T	T	C	T	G	T	T	G	G	T	T	T	G	A	A	C	A	T	T	T	C
											Allele 2	A	T	G	A	C	T	C	A	T	A	T	T	A	G	T	A	T	T	T	C	T	G	T	T	G	G	T	T	T	G	A	A	C	A	T	T	T	C
							C3-2	212	no_indel	Wild-type	Allele 1	A	T	G	A	C	T	C	A	T	A	T	T	A	G	T	A	T	T	T	C	T	G	T	T	G	G	T	T	T	G	A	A	C	A	T	T	T	C
											Allele 2	A	T	G	A	C	T	C	A	T	A	T	T	A	G	T	A	T	T	T	C	T	G	T	T	G	G	T	T	T	G	A	A	C	A	T	T	T	C
							C3-3	138	no_indel	Wild-type	Allele 1	A	T	G	A	C	T	C	A	T	A	T	T	A	G	T	A	T	T	T	C	T	G	T	T	G	G	T	T	T	G	A	A	C	A	T	T	T	C
											Allele 2	A	T	G	A	C	T	C	A	T	A	T	T	A	G	T	A	T	T	T	C	T	G	T	T	G	G	T	T	T	G	A	A	C	A	T	T	T	C
	2	St1Cas9_Bri	37°C	C4	0	1	C4-1	307	no_indel	Wild-type	Allele 1	A	T	G	A	C	T	C	A	T	A	T	T	A	G	T	A	T	T	T	C	T	G	T	T	G	G	T	T	T	G	A	A	C	A	T	T	T	C
											Allele 2	A	T	G	A	C	T	C	A	T	A	T	T	A	G	T	A	T	T	T	C	T	G	T	T	G	G	T	T	T	G	A	A	C	A	T	T	T	C
							C4-2	316	no_indel	Wild-type	Allele 1	A	T	G	A	C	T	C	A	T	A	T	T	A	G	T	A	T	T	T	C	T	G	T	T	G	G	T	T	T	G	A	A	C	A	T	T	T	C
											Allele 2	A	T	G	A	C	T	C	A	T	A	T	T	A	G	T	A	T	T	T	C	T	G	T	T	G	G	T	T	T	G	A	A	C	A	T	T	T	C
							C4-3	348	no_indel	Wild-type	Allele 1	A	T	G	A	C	T	C	A	T	A	T	T	A	G	T	A	T	T	T	C	T	G	T	T	G	G	T	T	T	G	A	A	C	A	T	T	T	C
											Allele 2	A	T	G	A	C	T	C	A	T	A	T	T	A	G	T	A	T	T	T	C	T	G	T	T	G	G	T	T	T	G	A	A	C	A	T	T	T	C
	2	St1Cas9_Bri	37°C	C5	0	0	na
	2	St1Cas9_Bri	37°C	C6	0	0	na
	2	St1Cas9_Bri	37°C	C7	0	0	na
	2	St1Cas9_Bri	37°C	C8	0	0	na
	2	St1Cas9_Bri	37°C	C9	0	0	na
	2	St1Cas9_Bri	37°C	C10	0	0	na
	2	St1Cas9_Bri	37°C	C11	0	0	na
	2	St1Cas9_Bri	37°C	C12	0	0	na
	2	St1Cas9_Bri	37°C	C13	0	0	na
	2	St1Cas9_Bri	37°C	C14	0	0	na
	2	St1Cas9_Bri	37°C	C15	0	0	na
	2	St1Cas9_Bri	37°C	C16	0	0	na
	2	St1Cas9_Bri	37°C	C17	0	0	na
	2	St1Cas9_Bri	37°C	C18	0	0	na
	2	St1Cas9_Bri	37°C	C19	0	0	na
	2	St1Cas9_Bri	37°C	C20	0	0	na
	2	St1Cas9_Bri	37°C	C21	0	0	na
	2	St1Cas9_Bri	37°C	C22	0	0	na
	2	St1Cas9_Bri	37°C	C23	0	0	na
	2	St1Cas9_Bri	37°C	C24	0	0	na
	2	St1Cas9_Bri	37°C	C25	0	0	na
	3	St1Cas9_Bri	27°C	C1	0	0	na
	3	St1Cas9_Bri	27°C	C2	0	0	na
	3	St1Cas9_Bri	27°C	C3	0	0	na
	3	St1Cas9_Bri	27°C	C4	0	0	na
	3	St1Cas9_Bri	27°C	C5	0	0	na
	3	St1Cas9_Bri	27°C	C6	0	0	na
	3	St1Cas9_Bri	27°C	C7	0	0	na
	3	St1Cas9_Bri	27°C	C8	0	0	na
	3	St1Cas9_Bri	27°C	C9	0	0	na
	3	St1Cas9_Bri	27°C	C10	0	0	na
	3	St1Cas9_Bri	27°C	C11	0	0	na
	3	St1Cas9_Bri	27°C	C12	0	0	na
	3	St1Cas9_Bri	27°C	C13	0	0	na
	3	St1Cas9_Bri	27°C	C14	0	0	na
	3	St1Cas9_Bri	27°C	C15	0	0	na
	3	St1Cas9_Bri	27°C	C16	0	0	na
	3	St1Cas9_Bri	27°C	C17	0	0	na
	3	St1Cas9_Bri	27°C	C18	0	0	na
	3	St1Cas9_Bri	27°C	C19	0	0	na
	3	St1Cas9_Bri	27°C	C20	0	0	na
	3	St1Cas9_Bri	27°C	C21	0	0	na
	3	St1Cas9_Bri	27°C	C22	0	0	na
	3	St1Cas9_Bri	27°C	C23	0	0	na
	3	St1Cas9_Bri	27°C	C24	0	0	na
	3	St1Cas9_Bri	27°C	C25	0	0	na
	3	St1Cas9_Bri	37°C	C1	0	0	na
	3	St1Cas9_Bri	37°C	C2	0	0	na
	3	St1Cas9_Bri	37°C	C3	0	0	na
	3	St1Cas9_Bri	37°C	C4	0	0	na
	3	St1Cas9_Bri	37°C	C5	0	0	na
	3	St1Cas9_Bri	37°C	C6	0	0	na
	3	St1Cas9_Bri	37°C	C7	0	0	na
	3	St1Cas9_Bri	37°C	C8	0	0	na
	3	St1Cas9_Bri	37°C	C9	0	0	na
	3	St1Cas9_Bri	37°C	C10	0	0	na
	3	St1Cas9_Bri	37°C	C11	0	0	na
	3	St1Cas9_Bri	37°C	C12	0	0	na
	3	St1Cas9_Bri	37°C	C13	0	0	na
	3	St1Cas9_Bri	37°C	C14	0	0	na
	3	St1Cas9_Bri	37°C	C15	0	0	na
	3	St1Cas9_Bri	37°C	C16	0	0	na
	3	St1Cas9_Bri	37°C	C17	0	0	na
	3	St1Cas9_Bri	37°C	C18	0	0	na
	3	St1Cas9_Bri	37°C	C19	0	0	na
	3	St1Cas9_Bri	37°C	C20	0	0	na
	3	St1Cas9_Bri	37°C	C21	0	0	na
	3	St1Cas9_Bri	37°C	C22	0	0	na
	3	St1Cas9_Bri	37°C	C23	0	0	na
	3	St1Cas9_Bri	37°C	C24	0	0	na
	3	St1Cas9_Bri	37°C	C25	0	0	na
	4	St1Cas9_Bri	27°C	C1	0	1	C1-1	265	no_indel	Wild-type	Allele 1	A	T	G	A	C	T	C	A	T	A	T	T	A	G	T	A	T	T	T	C	T	G	T	T	G	G	T	T	T	G	A	A	C	A	T	T	T	C
											Allele 2	A	T	G	A	C	T	C	A	T	A	T	T	A	G	T	A	T	T	T	C	T	G	T	T	G	G	T	T	T	G	A	A	C	A	T	T	T	C
	4	St1Cas9_Bri	27°C	C2	0	1	C2-1	131	no_indel	Wild-type	Allele 1	A	T	G	A	C	T	C	A	T	A	T	T	A	G	T	A	T	T	T	C	T	G	T	T	G	G	T	T	T	G	A	A	C	A	T	T	T	C
											Allele 2	A	T	G	A	C	T	C	A	T	A	T	T	A	G	T	A	T	T	T	C	T	G	T	T	G	G	T	T	T	G	A	A	C	A	T	T	T	C
	4	St1Cas9_Bri	27°C	C3	0	1	C3-1	256	no_indel	Wild-type	Allele 1	A	T	G	A	C	T	C	A	T	A	T	T	A	G	T	A	T	T	T	C	T	G	T	T	G	G	T	T	T	G	A	A	C	A	T	T	T	C
											Allele 2	A	T	G	A	C	T	C	A	T	A	T	T	A	G	T	A	T	T	T	C	T	G	T	T	G	G	T	T	T	G	A	A	C	A	T	T	T	C
							C3-2	162	no_indel	Wild-type	Allele 1	A	T	G	A	C	T	C	A	T	A	T	T	A	G	T	A	T	T	T	C	T	G	T	T	G	G	T	T	T	G	A	A	C	A	T	T	T	C
											Allele 2	A	T	G	A	C	T	C	A	T	A	T	T	A	G	T	A	T	T	T	C	T	G	T	T	G	G	T	T	T	G	A	A	C	A	T	T	T	C
							C3-3	268	no_indel	Wild-type	Allele 1	A	T	G	A	C	T	C	A	T	A	T	T	A	G	T	A	T	T	T	C	T	G	T	T	G	G	T	T	T	G	A	A	C	A	T	T	T	C
											Allele 2	A	T	G	A	C	T	C	A	T	A	T	T	A	G	T	A	T	T	T	C	T	G	T	T	G	G	T	T	T	G	A	A	C	A	T	T	T	C
	4	St1Cas9_Bri	27°C	C4	0	1	C4-1	373	no_indel	Wild-type	Allele 1	A	T	G	A	C	T	C	A	T	A	T	T	A	G	T	A	T	T	T	C	T	G	T	T	G	G	T	T	T	G	A	A	C	A	T	T	T	C
											Allele 2	A	T	G	A	C	T	C	A	T	A	T	T	A	G	T	A	T	T	T	C	T	G	T	T	G	G	T	T	T	G	A	A	C	A	T	T	T	C
							C4-2	193	no_indel	Wild-type	Allele 1	A	T	G	A	C	T	C	A	T	A	T	T	A	G	T	A	T	T	T	C	T	G	T	T	G	G	T	T	T	G	A	A	C	A	T	T	T	C
											Allele 2	A	T	G	A	C	T	C	A	T	A	T	T	A	G	T	A	T	T	T	C	T	G	T	T	G	G	T	T	T	G	A	A	C	A	T	T	T	C
							C4-3	291	no_indel	Wild-type	Allele 1	A	T	G	A	C	T	C	A	T	A	T	T	A	G	T	A	T	T	T	C	T	G	T	T	G	G	T	T	T	G	A	A	C	A	T	T	T	C
											Allele 2	A	T	G	A	C	T	C	A	T	A	T	T	A	G	T	A	T	T	T	C	T	G	T	T	G	G	T	T	T	G	A	A	C	A	T	T	T	C
							C4-4	296	no_indel	Wild-type	Allele 1	A	T	G	A	C	T	C	A	T	A	T	T	A	G	T	A	T	T	T	C	T	G	T	T	G	G	T	T	T	G	A	A	C	A	T	T	T	C
											Allele 2	A	T	G	A	C	T	C	A	T	A	T	T	A	G	T	A	T	T	T	C	T	G	T	T	G	G	T	T	T	G	A	A	C	A	T	T	T	C
	4	St1Cas9_Bri	27°C	C5	0	1	C5-1	356	no_indel	Wild-type	Allele 1	A	T	G	A	C	T	C	A	T	A	T	T	A	G	T	A	T	T	T	C	T	G	T	T	G	G	T	T	T	G	A	A	C	A	T	T	T	C
											Allele 2	A	T	G	A	C	T	C	A	T	A	T	T	A	G	T	A	T	T	T	C	T	G	T	T	G	G	T	T	T	G	A	A	C	A	T	T	T	C
	4	St1Cas9_Bri	27°C	C6	0	1	C6-1	359	no_indel	Wild-type	Allele 1	A	T	G	A	C	T	C	A	T	A	T	T	A	G	T	A	T	T	T	C	T	G	T	T	G	G	T	T	T	G	A	A	C	A	T	T	T	C
											Allele 2	A	T	G	A	C	T	C	A	T	A	T	T	A	G	T	A	T	T	T	C	T	G	T	T	G	G	T	T	T	G	A	A	C	A	T	T	T	C
							C6-2	350	no_indel	Wild-type	Allele 1	A	T	G	A	C	T	C	A	T	A	T	T	A	G	T	A	T	T	T	C	T	G	T	T	G	G	T	T	T	G	A	A	C	A	T	T	T	C
											Allele 2	A	T	G	A	C	T	C	A	T	A	T	T	A	G	T	A	T	T	T	C	T	G	T	T	G	G	T	T	T	G	A	A	C	A	T	T	T	C
							C6-3	375	no_indel	Wild-type	Allele 1	A	T	G	A	C	T	C	A	T	A	T	T	A	G	T	A	T	T	T	C	T	G	T	T	G	G	T	T	T	G	A	A	C	A	T	T	T	C
											Allele 2	A	T	G	A	C	T	C	A	T	A	T	T	A	G	T	A	T	T	T	C	T	G	T	T	G	G	T	T	T	G	A	A	C	A	T	T	T	C
	4	St1Cas9_Bri	27°C	C7	0	1	C7-1	335	no_indel	Wild-type	Allele 1	A	T	G	A	C	T	C	A	T	A	T	T	A	G	T	A	T	T	T	C	T	G	T	T	G	G	T	T	T	G	A	A	C	A	T	T	T	C
											Allele 2	A	T	G	A	C	T	C	A	T	A	T	T	A	G	T	A	T	T	T	C	T	G	T	T	G	G	T	T	T	G	A	A	C	A	T	T	T	C
	4	St1Cas9_Bri	27°C	C8	0	0	na
	4	St1Cas9_Bri	27°C	C9	0	0	na
	4	St1Cas9_Bri	27°C	C10	0	1	C10-1	337	no_indel	Wild-type	Allele 1	A	T	G	A	C	T	C	A	T	A	T	T	A	G	T	A	T	T	T	C	T	G	T	T	G	G	T	T	T	G	A	A	C	A	T	T	T	C
											Allele 2	A	T	G	A	C	T	C	A	T	A	T	T	A	G	T	A	T	T	T	C	T	G	T	T	G	G	T	T	T	G	A	A	C	A	T	T	T	C
							C10-2	351	no_indel	Wild-type	Allele 1	A	T	G	A	C	T	C	A	T	A	T	T	A	G	T	A	T	T	T	C	T	G	T	T	G	G	T	T	T	G	A	A	C	A	T	T	T	C
											Allele 2	A	T	G	A	C	T	C	A	T	A	T	T	A	G	T	A	T	T	T	C	T	G	T	T	G	G	T	T	T	G	A	A	C	A	T	T	T	C
							C10-3	589	no_indel	Wild-type	Allele 1	A	T	G	A	C	T	C	A	T	A	T	T	A	G	T	A	T	T	T	C	T	G	T	T	G	G	T	T	T	G	A	A	C	A	T	T	T	C
											Allele 2	A	T	G	A	C	T	C	A	T	A	T	T	A	G	T	A	T	T	T	C	T	G	T	T	G	G	T	T	T	G	A	A	C	A	T	T	T	C
	4	St1Cas9_Bri	27°C	C11	0	0	na
	4	St1Cas9_Bri	27°C	C12	0	0	na
	4	St1Cas9_Bri	27°C	C13	0	0	na
	4	St1Cas9_Bri	27°C	C14	0	0	na
	4	St1Cas9_Bri	27°C	C15	0	0	na
	4	St1Cas9_Bri	27°C	C16	0	0	na
	4	St1Cas9_Bri	27°C	C17	0	0	na
	4	St1Cas9_Bri	27°C	C18	0	0	na
	4	St1Cas9_Bri	27°C	C19	0	0	na
	4	St1Cas9_Bri	27°C	C20	0	0	na
	4	St1Cas9_Bri	27°C	C21	0	0	na
	4	St1Cas9_Bri	27°C	C22	0	0	na
	4	St1Cas9_Bri	27°C	C23	0	0	na
	4	St1Cas9_Bri	27°C	C24	0	0	na
	4	St1Cas9_Bri	27°C	C25	0	0	na
	4	St1Cas9_Bri	37°C	C1	0	1	C1-1	366	no_indel	Wild-type	Allele 1	A	T	G	A	C	T	C	A	T	A	T	T	A	G	T	A	T	T	T	C	T	G	T	T	G	G	T	T	T	G	A	A	C	A	T	T	T	C
											Allele 2	A	T	G	A	C	T	C	A	T	A	T	T	A	G	T	A	T	T	T	C	T	G	T	T	G	G	T	T	T	G	A	A	C	A	T	T	T	C
	4	St1Cas9_Bri	37°C	C2	0	1	C2-1	389	no_indel	Wild-type	Allele 1	A	T	G	A	C	T	C	A	T	A	T	T	A	G	T	A	T	T	T	C	T	G	T	T	G	G	T	T	T	G	A	A	C	A	T	T	T	C
											Allele 2	A	T	G	A	C	T	C	A	T	A	T	T	A	G	T	A	T	T	T	C	T	G	T	T	G	G	T	T	T	G	A	A	C	A	T	T	T	C
							C2-2	314	no_indel	Wild-type	Allele 1	A	T	G	A	C	T	C	A	T	A	T	T	A	G	T	A	T	T	T	C	T	G	T	T	G	G	T	T	T	G	A	A	C	A	T	T	T	C
											Allele 2	A	T	G	A	C	T	C	A	T	A	T	T	A	G	T	A	T	T	T	C	T	G	T	T	G	G	T	T	T	G	A	A	C	A	T	T	T	C
							C2-3	305	no_indel	Wild-type	Allele 1	A	T	G	A	C	T	C	A	T	A	T	T	A	G	T	A	T	T	T	C	T	G	T	T	G	G	T	T	T	G	A	A	C	A	T	T	T	C
											Allele 2	A	T	G	A	C	T	C	A	T	A	T	T	A	G	T	A	T	T	T	C	T	G	T	T	G	G	T	T	T	G	A	A	C	A	T	T	T	C
	4	St1Cas9_Bri	37°C	C3	0	0	na
	4	St1Cas9_Bri	37°C	C4	0	1	C4-1	256	no_indel	Wild-type	Allele 1	A	T	G	A	C	T	C	A	T	A	T	T	A	G	T	A	T	T	T	C	T	G	T	T	G	G	T	T	T	G	A	A	C	A	T	T	T	C
											Allele 2	A	T	G	A	C	T	C	A	T	A	T	T	A	G	T	A	T	T	T	C	T	G	T	T	G	G	T	T	T	G	A	A	C	A	T	T	T	C
							C4-2	379	no_indel	Wild-type	Allele 1	A	T	G	A	C	T	C	A	T	A	T	T	A	G	T	A	T	T	T	C	T	G	T	T	G	G	T	T	T	G	A	A	C	A	T	T	T	C
											Allele 2	A	T	G	A	C	T	C	A	T	A	T	T	A	G	T	A	T	T	T	C	T	G	T	T	G	G	T	T	T	G	A	A	C	A	T	T	T	C
	4	St1Cas9_Bri	37°C	C5	0	1	C5-1	371	no_indel	Wild-type	Allele 1	A	T	G	A	C	T	C	A	T	A	T	T	A	G	T	A	T	T	T	C	T	G	T	T	G	G	T	T	T	G	A	A	C	A	T	T	T	C
											Allele 2	A	T	G	A	C	T	C	A	T	A	T	T	A	G	T	A	T	T	T	C	T	G	T	T	G	G	T	T	T	G	A	A	C	A	T	T	T	C
	4	St1Cas9_Bri	37°C	C6	0	1	C6-1	393	no_indel	Wild-type	Allele 1	A	T	G	A	C	T	C	A	T	A	T	T	A	G	T	A	T	T	T	C	T	G	T	T	G	G	T	T	T	G	A	A	C	A	T	T	T	C
											Allele 2	A	T	G	A	C	T	C	A	T	A	T	T	A	G	T	A	T	T	T	C	T	G	T	T	G	G	T	T	T	G	A	A	C	A	T	T	T	C
							C6-2	325	no_indel	Wild-type	Allele 1	A	T	G	A	C	T	C	A	T	A	T	T	A	G	T	A	T	T	T	C	T	G	T	T	G	G	T	T	T	G	A	A	C	A	T	T	T	C
											Allele 2	A	T	G	A	C	T	C	A	T	A	T	T	A	G	T	A	T	T	T	C	T	G	T	T	G	G	T	T	T	G	A	A	C	A	T	T	T	C
							C6-3	350	no_indel	Wild-type	Allele 1	A	T	G	A	C	T	C	A	T	A	T	T	A	G	T	A	T	T	T	C	T	G	T	T	G	G	T	T	T	G	A	A	C	A	T	T	T	C
											Allele 2	A	T	G	A	C	T	C	A	T	A	T	T	A	G	T	A	T	T	T	C	T	G	T	T	G	G	T	T	T	G	A	A	C	A	T	T	T	C
	4	St1Cas9_Bri	37°C	C7	0	1	C7-1	389	no_indel	Wild-type	Allele 1	A	T	G	A	C	T	C	A	T	A	T	T	A	G	T	A	T	T	T	C	T	G	T	T	G	G	T	T	T	G	A	A	C	A	T	T	T	C
											Allele 2	A	T	G	A	C	T	C	A	T	A	T	T	A	G	T	A	T	T	T	C	T	G	T	T	G	G	T	T	T	G	A	A	C	A	T	T	T	C
							C7-2	444	no_indel	Wild-type	Allele 1	A	T	G	A	C	T	C	A	T	A	T	T	A	G	T	A	T	T	T	C	T	G	T	T	G	G	T	T	T	G	A	A	C	A	T	T	T	C
											Allele 2	A	T	G	A	C	T	C	A	T	A	T	T	A	G	T	A	T	T	T	C	T	G	T	T	G	G	T	T	T	G	A	A	C	A	T	T	T	C
	4	St1Cas9_Bri	37°C	C8	0	1	C8-1	459	no_indel	Wild-type	Allele 1	A	T	G	A	C	T	C	A	T	A	T	T	A	G	T	A	T	T	T	C	T	G	T	T	G	G	T	T	T	G	A	A	C	A	T	T	T	C
											Allele 2	A	T	G	A	C	T	C	A	T	A	T	T	A	G	T	A	T	T	T	C	T	G	T	T	G	G	T	T	T	G	A	A	C	A	T	T	T	C
	4	St1Cas9_Bri	37°C	C9	0	1	C9-1	335	no_indel	Wild-type	Allele 1	A	T	G	A	C	T	C	A	T	A	T	T	A	G	T	A	T	T	T	C	T	G	T	T	G	G	T	T	T	G	A	A	C	A	T	T	T	C
											Allele 2	A	T	G	A	C	T	C	A	T	A	T	T	A	G	T	A	T	T	T	C	T	G	T	T	G	G	T	T	T	G	A	A	C	A	T	T	T	C
							C9-2	323	no_indel	Wild-type	Allele 1	A	T	G	A	C	T	C	A	T	A	T	T	A	G	T	A	T	T	T	C	T	G	T	T	G	G	T	T	T	G	A	A	C	A	T	T	T	C
											Allele 2	A	T	G	A	C	T	C	A	T	A	T	T	A	G	T	A	T	T	T	C	T	G	T	T	G	G	T	T	T	G	A	A	C	A	T	T	T	C
	4	St1Cas9_Bri	37°C	C10	0	1	C10-1	370	no_indel	Wild-type	Allele 1	A	T	G	A	C	T	C	A	T	A	T	T	A	G	T	A	T	T	T	C	T	G	T	T	G	G	T	T	T	G	A	A	C	A	T	T	T	C
											Allele 2	A	T	G	A	C	T	C	A	T	A	T	T	A	G	T	A	T	T	T	C	T	G	T	T	G	G	T	T	T	G	A	A	C	A	T	T	T	C
							C10-2	354	no_indel	Wild-type	Allele 1	A	T	G	A	C	T	C	A	T	A	T	T	A	G	T	A	T	T	T	C	T	G	T	T	G	G	T	T	T	G	A	A	C	A	T	T	T	C
											Allele 2	A	T	G	A	C	T	C	A	T	A	T	T	A	G	T	A	T	T	T	C	T	G	T	T	G	G	T	T	T	G	A	A	C	A	T	T	T	C
	4	St1Cas9_Bri	37°C	C11	0	1	C11-1	384	no_indel	Wild-type	Allele 1	A	T	G	A	C	T	C	A	T	A	T	T	A	G	T	A	T	T	T	C	T	G	T	T	G	G	T	T	T	G	A	A	C	A	T	T	T	C
											Allele 2	A	T	G	A	C	T	C	A	T	A	T	T	A	G	T	A	T	T	T	C	T	G	T	T	G	G	T	T	T	G	A	A	C	A	T	T	T	C
							C11-2	279	no_indel	Wild-type	Allele 1	A	T	G	A	C	T	C	A	T	A	T	T	A	G	T	A	T	T	T	C	T	G	T	T	G	G	T	T	T	G	A	A	C	A	T	T	T	C
											Allele 2	A	T	G	A	C	T	C	A	T	A	T	T	A	G	T	A	T	T	T	C	T	G	T	T	G	G	T	T	T	G	A	A	C	A	T	T	T	C
	4	St1Cas9_Bri	37°C	C12	0	1	C12-1	330	no_indel	Wild-type	Allele 1	A	T	G	A	C	T	C	A	T	A	T	T	A	G	T	A	T	T	T	C	T	G	T	T	G	G	T	T	T	G	A	A	C	A	T	T	T	C
											Allele 2	A	T	G	A	C	T	C	A	T	A	T	T	A	G	T	A	T	T	T	C	T	G	T	T	G	G	T	T	T	G	A	A	C	A	T	T	T	C
							C12-2	366	no_indel	Wild-type	Allele 1	A	T	G	A	C	T	C	A	T	A	T	T	A	G	T	A	T	T	T	C	T	G	T	T	G	G	T	T	T	G	A	A	C	A	T	T	T	C
											Allele 2	A	T	G	A	C	T	C	A	T	A	T	T	A	G	T	A	T	T	T	C	T	G	T	T	G	G	T	T	T	G	A	A	C	A	T	T	T	C
	4	St1Cas9_Bri	37°C	C13	0	1	C13-1	348	no_indel	Wild-type	Allele 1	A	T	G	A	C	T	C	A	T	A	T	T	A	G	T	A	T	T	T	C	T	G	T	T	G	G	T	T	T	G	A	A	C	A	T	T	T	C
											Allele 2	A	T	G	A	C	T	C	A	T	A	T	T	A	G	T	A	T	T	T	C	T	G	T	T	G	G	T	T	T	G	A	A	C	A	T	T	T	C
	4	St1Cas9_Bri	37°C	C14	0	0	na
	4	St1Cas9_Bri	37°C	C15	0	0	na
	4	St1Cas9_Bri	37°C	C16	0	0	na
	4	St1Cas9_Bri	37°C	C17	0	0	na
	4	St1Cas9_Bri	37°C	C18	0	0	na
	4	St1Cas9_Bri	37°C	C19	0	0	na
	4	St1Cas9_Bri	37°C	C20	0	0	na
	4	St1Cas9_Bri	37°C	C21	0	0	na
	4	St1Cas9_Bri	37°C	C22	0	0	na
	4	St1Cas9_Bri	37°C	C23	0	0	na
	4	St1Cas9_Bri	37°C	C24	0	0	na
	4	St1Cas9_Bri	37°C	C25	0	0	na
	5	St1Cas9_Bri	27°C	C1	0	1	C1-1	419	no_indel	Wild-type	Allele 1	A	T	G	A	C	T	C	A	T	A	T	T	A	G	T	A	T	T	T	C	T	G	T	T	G	G	T	T	T	G	A	A	C	A	T	T	T	C
											Allele 2	A	T	G	A	C	T	C	A	T	A	T	T	A	G	T	A	T	T	T	C	T	G	T	T	G	G	T	T	T	G	A	A	C	A	T	T	T	C
							C1-2	380	no_indel	Wild-type	Allele 1	A	T	G	A	C	T	C	A	T	A	T	T	A	G	T	A	T	T	T	C	T	G	T	T	G	G	T	T	T	G	A	A	C	A	T	T	T	C
											Allele 2	A	T	G	A	C	T	C	A	T	A	T	T	A	G	T	A	T	T	T	C	T	G	T	T	G	G	T	T	T	G	A	A	C	A	T	T	T	C
							C1-3	386	no_indel	Wild-type	Allele 1	A	T	G	A	C	T	C	A	T	A	T	T	A	G	T	A	T	T	T	C	T	G	T	T	G	G	T	T	T	G	A	A	C	A	T	T	T	C
											Allele 2	A	T	G	A	C	T	C	A	T	A	T	T	A	G	T	A	T	T	T	C	T	G	T	T	G	G	T	T	T	G	A	A	C	A	T	T	T	C
	5	St1Cas9_Bri	27°C	C2	0	1	C2-1	224	no_indel	Wild-type	Allele 1	A	T	G	A	C	T	C	A	T	A	T	T	A	G	T	A	T	T	T	C	T	G	T	T	G	G	T	T	T	G	A	A	C	A	T	T	T	C
											Allele 2	A	T	G	A	C	T	C	A	T	A	T	T	A	G	T	A	T	T	T	C	T	G	T	T	G	G	T	T	T	G	A	A	C	A	T	T	T	C
							C2-2	268	no_indel	Wild-type	Allele 1	A	T	G	A	C	T	C	A	T	A	T	T	A	G	T	A	T	T	T	C	T	G	T	T	G	G	T	T	T	G	A	A	C	A	T	T	T	C
											Allele 2	A	T	G	A	C	T	C	A	T	A	T	T	A	G	T	A	T	T	T	C	T	G	T	T	G	G	T	T	T	G	A	A	C	A	T	T	T	C
	5	St1Cas9_Bri	27°C	C3	0	1	C3-1	na	na	na	na
							C3-2	469	no_indel	Wild-type	Allele 1	A	T	G	A	C	T	C	A	T	A	T	T	A	G	T	A	T	T	T	C	T	G	T	T	G	G	T	T	T	G	A	A	C	A	T	T	T	C
											Allele 2	A	T	G	A	C	T	C	A	T	A	T	T	A	G	T	A	T	T	T	C	T	G	T	T	G	G	T	T	T	G	A	A	C	A	T	T	T	C
	5	St1Cas9_Bri	27°C	C4	0	1	C4-1	435	no_indel	Wild-type	Allele 1	A	T	G	A	C	T	C	A	T	A	T	T	A	G	T	A	T	T	T	C	T	G	T	T	G	G	T	T	T	G	A	A	C	A	T	T	T	C
											Allele 2	A	T	G	A	C	T	C	A	T	A	T	T	A	G	T	A	T	T	T	C	T	G	T	T	G	G	T	T	T	G	A	A	C	A	T	T	T	C
	5	St1Cas9_Bri	27°C	C5	0	1	C5-1	505	no_indel	Wild-type	Allele 1	A	T	G	A	C	T	C	A	T	A	T	T	A	G	T	A	T	T	T	C	T	G	T	T	G	G	T	T	T	G	A	A	C	A	T	T	T	C
											Allele 2	A	T	G	A	C	T	C	A	T	A	T	T	A	G	T	A	T	T	T	C	T	G	T	T	G	G	T	T	T	G	A	A	C	A	T	T	T	C
							C5-2	429	no_indel	Wild-type	Allele 1	A	T	G	A	C	T	C	A	T	A	T	T	A	G	T	A	T	T	T	C	T	G	T	T	G	G	T	T	T	G	A	A	C	A	T	T	T	C
											Allele 2	A	T	G	A	C	T	C	A	T	A	T	T	A	G	T	A	T	T	T	C	T	G	T	T	G	G	T	T	T	G	A	A	C	A	T	T	T	C
	5	St1Cas9_Bri	27°C	C6	0	1	C6-1	295	no_indel	Wild-type	Allele 1	A	T	G	A	C	T	C	A	T	A	T	T	A	G	T	A	T	T	T	C	T	G	T	T	G	G	T	T	T	G	A	A	C	A	T	T	T	C
											Allele 2	A	T	G	A	C	T	C	A	T	A	T	T	A	G	T	A	T	T	T	C	T	G	T	T	G	G	T	T	T	G	A	A	C	A	T	T	T	C
							C6-2	193	no_indel	Wild-type	Allele 1	A	T	G	A	C	T	C	A	T	A	T	T	A	G	T	A	T	T	T	C	T	G	T	T	G	G	T	T	T	G	A	A	C	A	T	T	T	C
											Allele 2	A	T	G	A	C	T	C	A	T	A	T	T	A	G	T	A	T	T	T	C	T	G	T	T	G	G	T	T	T	G	A	A	C	A	T	T	T	C
							C6-3	282	no_indel	Wild-type	Allele 1	A	T	G	A	C	T	C	A	T	A	T	T	A	G	T	A	T	T	T	C	T	G	T	T	G	G	T	T	T	G	A	A	C	A	T	T	T	C
											Allele 2	A	T	G	A	C	T	C	A	T	A	T	T	A	G	T	A	T	T	T	C	T	G	T	T	G	G	T	T	T	G	A	A	C	A	T	T	T	C
							C6-4	380	no_indel	Wild-type	Allele 1	A	T	G	A	C	T	C	A	T	A	T	T	A	G	T	A	T	T	T	C	T	G	T	T	G	G	T	T	T	G	A	A	C	A	T	T	T	C
											Allele 2	A	T	G	A	C	T	C	A	T	A	T	T	A	G	T	A	T	T	T	C	T	G	T	T	G	G	T	T	T	G	A	A	C	A	T	T	T	C
	5	St1Cas9_Bri	27°C	C7	0	1	C7-1	330	no_indel	Wild-type	Allele 1	A	T	G	A	C	T	C	A	T	A	T	T	A	G	T	A	T	T	T	C	T	G	T	T	G	G	T	T	T	G	A	A	C	A	T	T	T	C
											Allele 2	A	T	G	A	C	T	C	A	T	A	T	T	A	G	T	A	T	T	T	C	T	G	T	T	G	G	T	T	T	G	A	A	C	A	T	T	T	C
							C7-2	349	no_indel	Wild-type	Allele 1	A	T	G	A	C	T	C	A	T	A	T	T	A	G	T	A	T	T	T	C	T	G	T	T	G	G	T	T	T	G	A	A	C	A	T	T	T	C
											Allele 2	A	T	G	A	C	T	C	A	T	A	T	T	A	G	T	A	T	T	T	C	T	G	T	T	G	G	T	T	T	G	A	A	C	A	T	T	T	C
							C7-3	215	no_indel	Wild-type	Allele 1	A	T	G	A	C	T	C	A	T	A	T	T	A	G	T	A	T	T	T	C	T	G	T	T	G	G	T	T	T	G	A	A	C	A	T	T	T	C
											Allele 2	A	T	G	A	C	T	C	A	T	A	T	T	A	G	T	A	T	T	T	C	T	G	T	T	G	G	T	T	T	G	A	A	C	A	T	T	T	C
							C7-4	388	no_indel	Wild-type	Allele 1	A	T	G	A	C	T	C	A	T	A	T	T	A	G	T	A	T	T	T	C	T	G	T	T	G	G	T	T	T	G	A	A	C	A	T	T	T	C
											Allele 2	A	T	G	A	C	T	C	A	T	A	T	T	A	G	T	A	T	T	T	C	T	G	T	T	G	G	T	T	T	G	A	A	C	A	T	T	T	C
	5	St1Cas9_Bri	27°C	C8	0	1	C8-1	472	no_indel	Wild-type	Allele 1	A	T	G	A	C	T	C	A	T	A	T	T	A	G	T	A	T	T	T	C	T	G	T	T	G	G	T	T	T	G	A	A	C	A	T	T	T	C
											Allele 2	A	T	G	A	C	T	C	A	T	A	T	T	A	G	T	A	T	T	T	C	T	G	T	T	G	G	T	T	T	G	A	A	C	A	T	T	T	C
							C8-2	174	no_indel	Wild-type	Allele 1	A	T	G	A	C	T	C	A	T	A	T	T	A	G	T	A	T	T	T	C	T	G	T	T	G	G	T	T	T	G	A	A	C	A	T	T	T	C
											Allele 2	A	T	G	A	C	T	C	A	T	A	T	T	A	G	T	A	T	T	T	C	T	G	T	T	G	G	T	T	T	G	A	A	C	A	T	T	T	C
							C8-3	167	no_indel	Wild-type	Allele 1	A	T	G	A	C	T	C	A	T	A	T	T	A	G	T	A	T	T	T	C	T	G	T	T	G	G	T	T	T	G	A	A	C	A	T	T	T	C
											Allele 2	A	T	G	A	C	T	C	A	T	A	T	T	A	G	T	A	T	T	T	C	T	G	T	T	G	G	T	T	T	G	A	A	C	A	T	T	T	C
	5	St1Cas9_Bri	27°C	C9	0	1	C9-1	278	no_indel	Wild-type	Allele 1	A	T	G	A	C	T	C	A	T	A	T	T	A	G	T	A	T	T	T	C	T	G	T	T	G	G	T	T	T	G	A	A	C	A	T	T	T	C
											Allele 2	A	T	G	A	C	T	C	A	T	A	T	T	A	G	T	A	T	T	T	C	T	G	T	T	G	G	T	T	T	G	A	A	C	A	T	T	T	C
							C9-2	367	no_indel	Wild-type	Allele 1	A	T	G	A	C	T	C	A	T	A	T	T	A	G	T	A	T	T	T	C	T	G	T	T	G	G	T	T	T	G	A	A	C	A	T	T	T	C
											Allele 2	A	T	G	A	C	T	C	A	T	A	T	T	A	G	T	A	T	T	T	C	T	G	T	T	G	G	T	T	T	G	A	A	C	A	T	T	T	C
							C9-3	253	no_indel	Wild-type	Allele 1	A	T	G	A	C	T	C	A	T	A	T	T	A	G	T	A	T	T	T	C	T	G	T	T	G	G	T	T	T	G	A	A	C	A	T	T	T	C
											Allele 2	A	T	G	A	C	T	C	A	T	A	T	T	A	G	T	A	T	T	T	C	T	G	T	T	G	G	T	T	T	G	A	A	C	A	T	T	T	C
	5	St1Cas9_Bri	27°C	C10	0	1	C10-1	321	no_indel	Wild-type	Allele 1	A	T	G	A	C	T	C	A	T	A	T	T	A	G	T	A	T	T	T	C	T	G	T	T	G	G	T	T	T	G	A	A	C	A	T	T	T	C
											Allele 2	A	T	G	A	C	T	C	A	T	A	T	T	A	G	T	A	T	T	T	C	T	G	T	T	G	G	T	T	T	G	A	A	C	A	T	T	T	C
							C10-2	242	no_indel	Wild-type	Allele 1	A	T	G	A	C	T	C	A	T	A	T	T	A	G	T	A	T	T	T	C	T	G	T	T	G	G	T	T	T	G	A	A	C	A	T	T	T	C
											Allele 2	A	T	G	A	C	T	C	A	T	A	T	T	A	G	T	A	T	T	T	C	T	G	T	T	G	G	T	T	T	G	A	A	C	A	T	T	T	C
	5	St1Cas9_Bri	27°C	C11	0	1	C11-1	255	no_indel	Wild-type	Allele 1	A	T	G	A	C	T	C	A	T	A	T	T	A	G	T	A	T	T	T	C	T	G	T	T	G	G	T	T	T	G	A	A	C	A	T	T	T	C
											Allele 2	A	T	G	A	C	T	C	A	T	A	T	T	A	G	T	A	T	T	T	C	T	G	T	T	G	G	T	T	T	G	A	A	C	A	T	T	T	C
							C11-2	353	no_indel	Wild-type	Allele 1	A	T	G	A	C	T	C	A	T	A	T	T	A	G	T	A	T	T	T	C	T	G	T	T	G	G	T	T	T	G	A	A	C	A	T	T	T	C
											Allele 2	A	T	G	A	C	T	C	A	T	A	T	T	A	G	T	A	T	T	T	C	T	G	T	T	G	G	T	T	T	G	A	A	C	A	T	T	T	C
	5	St1Cas9_Bri	27°C	C12	0	1	C12-1	275	no_indel	Wild-type	Allele 1	A	T	G	A	C	T	C	A	T	A	T	T	A	G	T	A	T	T	T	C	T	G	T	T	G	G	T	T	T	G	A	A	C	A	T	T	T	C
											Allele 2	A	T	G	A	C	T	C	A	T	A	T	T	A	G	T	A	T	T	T	C	T	G	T	T	G	G	T	T	T	G	A	A	C	A	T	T	T	C
							C12-2	115	no_indel	Wild-type	Allele 1	A	T	G	A	C	T	C	A	T	A	T	T	A	G	T	A	T	T	T	C	T	G	T	T	G	G	T	T	T	G	A	A	C	A	T	T	T	C
											Allele 2	A	T	G	A	C	T	C	A	T	A	T	T	A	G	T	A	T	T	T	C	T	G	T	T	G	G	T	T	T	G	A	A	C	A	T	T	T	C
	5	St1Cas9_Bri	27°C	C13	0	1	C13-1	339	no_indel	Wild-type	Allele 1	A	T	G	A	C	T	C	A	T	A	T	T	A	G	T	A	T	T	T	C	T	G	T	T	G	G	T	T	T	G	A	A	C	A	T	T	T	C
											Allele 2	A	T	G	A	C	T	C	A	T	A	T	T	A	G	T	A	T	T	T	C	T	G	T	T	G	G	T	T	T	G	A	A	C	A	T	T	T	C
							C13-2	310	no_indel	Wild-type	Allele 1	A	T	G	A	C	T	C	A	T	A	T	T	A	G	T	A	T	T	T	C	T	G	T	T	G	G	T	T	T	G	A	A	C	A	T	T	T	C
											Allele 2	A	T	G	A	C	T	C	A	T	A	T	T	A	G	T	A	T	T	T	C	T	G	T	T	G	G	T	T	T	G	A	A	C	A	T	T	T	C
							C13-3	330	no_indel	Wild-type	Allele 1	A	T	G	A	C	T	C	A	T	A	T	T	A	G	T	A	T	T	T	C	T	G	T	T	G	G	T	T	T	G	A	A	C	A	T	T	T	C
											Allele 2	A	T	G	A	C	T	C	A	T	A	T	T	A	G	T	A	T	T	T	C	T	G	T	T	G	G	T	T	T	G	A	A	C	A	T	T	T	C
							C13-4	37	no_indel	Wild-type	Allele 1	A	T	G	A	C	T	C	A	T	A	T	T	A	G	T	A	T	T	T	C	T	G	T	T	G	G	T	T	T	G	A	A	C	A	T	T	T	C
											Allele 2	A	T	G	A	C	T	C	A	T	A	T	T	A	G	T	A	T	T	T	C	T	G	T	T	G	G	T	T	T	G	A	A	C	A	T	T	T	C
							C13-5	319	no_indel	Wild-type	Allele 1	A	T	G	A	C	T	C	A	T	A	T	T	A	G	T	A	T	T	T	C	T	G	T	T	G	G	T	T	T	G	A	A	C	A	T	T	T	C
											Allele 2	A	T	G	A	C	T	C	A	T	A	T	T	A	G	T	A	T	T	T	C	T	G	T	T	G	G	T	T	T	G	A	A	C	A	T	T	T	C
	5	St1Cas9_Bri	27°C	C14	0	0	na
	5	St1Cas9_Bri	27°C	C15	0	0	na
	5	St1Cas9_Bri	27°C	C16	0	0	na
	5	St1Cas9_Bri	27°C	C17	0	0	na
	5	St1Cas9_Bri	27°C	C18	0	0	na
	5	St1Cas9_Bri	27°C	C19	0	0	na
	5	St1Cas9_Bri	27°C	C20	0	0	na
	5	St1Cas9_Bri	27°C	C21	0	0	na
	5	St1Cas9_Bri	27°C	C22	0	0	na
	5	St1Cas9_Bri	27°C	C23	0	0	na
	5	St1Cas9_Bri	27°C	C24	0	0	na
	5	St1Cas9_Bri	27°C	C25	0	0	na
	5	St1Cas9_Bri	37°C	C1	0	0	na
	5	St1Cas9_Bri	37°C	C2	0	1	C2-1	266	no_indel	Wild-type	Allele 1	A	T	G	A	C	T	C	A	T	A	T	T	A	G	T	A	T	T	T	C	T	G	T	T	G	G	T	T	T	G	A	A	C	A	T	T	T	C
											Allele 2	A	T	G	A	C	T	C	A	T	A	T	T	A	G	T	A	T	T	T	C	T	G	T	T	G	G	T	T	T	G	A	A	C	A	T	T	T	C
	5	St1Cas9_Bri	37°C	C3	0	1	C3-1	34	no_indel	Wild-type	Allele 1	A	T	G	A	C	T	C	A	T	A	T	T	A	G	T	A	T	T	T	C	T	G	T	T	G	G	T	T	T	G	A	A	C	A	T	T	T	C
											Allele 2	A	T	G	A	C	T	C	A	T	A	T	T	A	G	T	A	T	T	T	C	T	G	T	T	G	G	T	T	T	G	A	A	C	A	T	T	T	C
							C3-2	na	na	na	na
							C3-3	73	no_indel	Wild-type	Allele 1	A	T	G	A	C	T	C	A	T	A	T	T	A	G	T	A	T	T	T	C	T	G	T	T	G	G	T	T	T	G	A	A	C	A	T	T	T	C
											Allele 2	A	T	G	A	C	T	C	A	T	A	T	T	A	G	T	A	T	T	T	C	T	G	T	T	G	G	T	T	T	G	A	A	C	A	T	T	T	C
	5	St1Cas9_Bri	37°C	C4	0	1	C4-1	192	no_indel	Wild-type	Allele 1	A	T	G	A	C	T	C	A	T	A	T	T	A	G	T	A	T	T	T	C	T	G	T	T	G	G	T	T	T	G	A	A	C	A	T	T	T	C
											Allele 2	A	T	G	A	C	T	C	A	T	A	T	T	A	G	T	A	T	T	T	C	T	G	T	T	G	G	T	T	T	G	A	A	C	A	T	T	T	C
							C4-2	86	no_indel	Wild-type	Allele 1	A	T	G	A	C	T	C	A	T	A	T	T	A	G	T	A	T	T	T	C	T	G	T	T	G	G	T	T	T	G	A	A	C	A	T	T	T	C
											Allele 2	A	T	G	A	C	T	C	A	T	A	T	T	A	G	T	A	T	T	T	C	T	G	T	T	G	G	T	T	T	G	A	A	C	A	T	T	T	C
	5	St1Cas9_Bri	37°C	C5	0	1	C5-1	265	no_indel	Wild-type	Allele 1	A	T	G	A	C	T	C	A	T	A	T	T	A	G	T	A	T	T	T	C	T	G	T	T	G	G	T	T	T	G	A	A	C	A	T	T	T	C
											Allele 2	A	T	G	A	C	T	C	A	T	A	T	T	A	G	T	A	T	T	T	C	T	G	T	T	G	G	T	T	T	G	A	A	C	A	T	T	T	C
							C5-2	64	no_indel	Wild-type	Allele 1	A	T	G	A	C	T	C	A	T	A	T	T	A	G	T	A	T	T	T	C	T	G	T	T	G	G	T	T	T	G	A	A	C	A	T	T	T	C
											Allele 2	A	T	G	A	C	T	C	A	T	A	T	T	A	G	T	A	T	T	T	C	T	G	T	T	G	G	T	T	T	G	A	A	C	A	T	T	T	C
	5	St1Cas9_Bri	37°C	C6	0	1	C6-1	247	no_indel	Wild-type	Allele 1	A	T	G	A	C	T	C	A	T	A	T	T	A	G	T	A	T	T	T	C	T	G	T	T	G	G	T	T	T	G	A	A	C	A	T	T	T	C
											Allele 2	A	T	G	A	C	T	C	A	T	A	T	T	A	G	T	A	T	T	T	C	T	G	T	T	G	G	T	T	T	G	A	A	C	A	T	T	T	C
							C6-2	79	no_indel	Wild-type	Allele 1	A	T	G	A	C	T	C	A	T	A	T	T	A	G	T	A	T	T	T	C	T	G	T	T	G	G	T	T	T	G	A	A	C	A	T	T	T	C
											Allele 2	A	T	G	A	C	T	C	A	T	A	T	T	A	G	T	A	T	T	T	C	T	G	T	T	G	G	T	T	T	G	A	A	C	A	T	T	T	C
							C6-3	269	no_indel	Wild-type	Allele 1	A	T	G	A	C	T	C	A	T	A	T	T	A	G	T	A	T	T	T	C	T	G	T	T	G	G	T	T	T	G	A	A	C	A	T	T	T	C
											Allele 2	A	T	G	A	C	T	C	A	T	A	T	T	A	G	T	A	T	T	T	C	T	G	T	T	G	G	T	T	T	G	A	A	C	A	T	T	T	C
							C6-4	89	no_indel	Wild-type	Allele 1	A	T	G	A	C	T	C	A	T	A	T	T	A	G	T	A	T	T	T	C	T	G	T	T	G	G	T	T	T	G	A	A	C	A	T	T	T	C
											Allele 2	A	T	G	A	C	T	C	A	T	A	T	T	A	G	T	A	T	T	T	C	T	G	T	T	G	G	T	T	T	G	A	A	C	A	T	T	T	C
	5	St1Cas9_Bri	37°C	C7	0	1	C7-1	158	no_indel	Wild-type	Allele 1	A	T	G	A	C	T	C	A	T	A	T	T	A	G	T	A	T	T	T	C	T	G	T	T	G	G	T	T	T	G	A	A	C	A	T	T	T	C
											Allele 2	A	T	G	A	C	T	C	A	T	A	T	T	A	G	T	A	T	T	T	C	T	G	T	T	G	G	T	T	T	G	A	A	C	A	T	T	T	C
							C7-2	79	no_indel	Wild-type	Allele 1	A	T	G	A	C	T	C	A	T	A	T	T	A	G	T	A	T	T	T	C	T	G	T	T	G	G	T	T	T	G	A	A	C	A	T	T	T	C
											Allele 2	A	T	G	A	C	T	C	A	T	A	T	T	A	G	T	A	T	T	T	C	T	G	T	T	G	G	T	T	T	G	A	A	C	A	T	T	T	C
							C7-3	48	no_indel	Wild-type	Allele 1	A	T	G	A	C	T	C	A	T	A	T	T	A	G	T	A	T	T	T	C	T	G	T	T	G	G	T	T	T	G	A	A	C	A	T	T	T	C
											Allele 2	A	T	G	A	C	T	C	A	T	A	T	T	A	G	T	A	T	T	T	C	T	G	T	T	G	G	T	T	T	G	A	A	C	A	T	T	T	C
	5	St1Cas9_Bri	37°C	C8	0	0	na
	5	St1Cas9_Bri	37°C	C9	0	0	na
	5	St1Cas9_Bri	37°C	C10	0	0	na
	5	St1Cas9_Bri	37°C	C11	0	0	na
	5	St1Cas9_Bri	37°C	C12	0	0	na
	5	St1Cas9_Bri	37°C	C13	0	0	na
	5	St1Cas9_Bri	37°C	C14	0	0	na
	5	St1Cas9_Bri	37°C	C15	0	0	na
	5	St1Cas9_Bri	37°C	C16	0	0	na
	5	St1Cas9_Bri	37°C	C17	0	0	na
	5	St1Cas9_Bri	37°C	C18	0	0	na
	5	St1Cas9_Bri	37°C	C19	0	0	na
	5	St1Cas9_Bri	37°C	C20	0	0	na
	5	St1Cas9_Bri	37°C	C21	0	0	na
	5	St1Cas9_Bri	37°C	C22	0	0	na
	5	St1Cas9_Bri	37°C	C23	0	0	na
	5	St1Cas9_Bri	37°C	C24	0	0	na
	5	St1Cas9_Bri	37°C	C25	0	0	na
[truncated: 44 more columns]

## Sheet: St1Cas9 (Esv)
	Assessing activity of different Cas9 and Cas12a proteins at different temperatures
	Replicate	RGEN	Temp.	Explant	Visual Scoring	HygR	Event	On-Target
								Reads	Edition	Editing Pattern	Allele																										B1	B2	B3	B4	B5	B6	B7	B8	B9	B10	B11	B12	B13
												24	25	26	27	28	29	30	31	32	33	34	35	36	37	38	39	40	41	42	43	44	45	46	47	48	49	50	51	52	53	54	55	56	57	58	59	60	61
				Performer 7	0	0			no_indel	Wild-type	Allele 1	A	T	G	A	C	T	C	A	T	A	T	T	A	G	T	A	T	T	T	C	T	G	T	T	G	G	T	T	T	G	A	A	C	A	T	T	T	C
											Allele 2	A	T	G	A	C	T	C	A	T	A	T	T	A	G	T	A	T	T	T	C	T	G	T	T	G	G	T	T	T	G	A	A	C	A	T	T	T	C
	1	St1Cas9_Esv	27°C	C1	0	0	na
	1	St1Cas9_Esv	27°C	C2	0	1	C2-1	3	no_indel	Wild-type	Allele 1	A	T	G	A	C	T	C	A	T	A	T	T	A	G	T	A	T	T	T	C	T	G	T	T	G	G	T	T	T	G	A	A	C	A	T	T	T	C
											Allele 2	A	T	G	A	C	T	C	A	T	A	T	T	A	G	T	A	T	T	T	C	T	G	T	T	G	G	T	T	T	G	A	A	C	A	T	T	T	C
							C2-2	41	no_indel	Wild-type	Allele 1	A	T	G	A	C	T	C	A	T	A	T	T	A	G	T	A	T	T	T	C	T	G	T	T	G	G	T	T	T	G	A	A	C	A	T	T	T	C
											Allele 2	A	T	G	A	C	T	C	A	T	A	T	T	A	G	T	A	T	T	T	C	T	G	T	T	G	G	T	T	T	G	A	A	C	A	T	T	T	C
							C2-3	965	no_indel	Wild-type	Allele 1	A	T	G	A	C	T	C	A	T	A	T	T	A	G	T	A	T	T	T	C	T	G	T	T	G	G	T	T	T	G	A	A	C	A	T	T	T	C
											Allele 2	A	T	G	A	C	T	C	A	T	A	T	T	A	G	T	A	T	T	T	C	T	G	T	T	G	G	T	T	T	G	A	A	C	A	T	T	T	C
							C2-4	580	no_indel	Wild-type	Allele 1	A	T	G	A	C	T	C	A	T	A	T	T	A	G	T	A	T	T	T	C	T	G	T	T	G	G	T	T	T	G	A	A	C	A	T	T	T	C
											Allele 2	A	T	G	A	C	T	C	A	T	A	T	T	A	G	T	A	T	T	T	C	T	G	T	T	G	G	T	T	T	G	A	A	C	A	T	T	T	C
							C2-5	606	no_indel	Wild-type	Allele 1	A	T	G	A	C	T	C	A	T	A	T	T	A	G	T	A	T	T	T	C	T	G	T	T	G	G	T	T	T	G	A	A	C	A	T	T	T	C
											Allele 2	A	T	G	A	C	T	C	A	T	A	T	T	A	G	T	A	T	T	T	C	T	G	T	T	G	G	T	T	T	G	A	A	C	A	T	T	T	C
	1	St1Cas9_Esv	27°C	C3	1	1	C3-1	472	no_indel	Wild-type	Allele 1	A	T	G	A	C	T	C	A	T	A	T	T	A	G	T	A	T	T	T	C	T	G	T	T	G	G	T	T	T	G	A	A	C	A	T	T	T	C
											Allele 2	A	T	G	A	C	T	C	A	T	A	T	T	A	G	T	A	T	T	T	C	T	G	T	T	G	G	T	T	T	G	A	A	C	A	T	T	T	C
	1	St1Cas9_Esv	27°C	C4	0	1	C4-1	439	no_indel	Wild-type	Allele 1	A	T	G	A	C	T	C	A	T	A	T	T	A	G	T	A	T	T	T	C	T	G	T	T	G	G	T	T	T	G	A	A	C	A	T	T	T	C
											Allele 2	A	T	G	A	C	T	C	A	T	A	T	T	A	G	T	A	T	T	T	C	T	G	T	T	G	G	T	T	T	G	A	A	C	A	T	T	T	C
							C4-2	432	no_indel	Wild-type	Allele 1	A	T	G	A	C	T	C	A	T	A	T	T	A	G	T	A	T	T	T	C	T	G	T	T	G	G	T	T	T	G	A	A	C	A	T	T	T	C
											Allele 2	A	T	G	A	C	T	C	A	T	A	T	T	A	G	T	A	T	T	T	C	T	G	T	T	G	G	T	T	T	G	A	A	C	A	T	T	T	C
							C4-3	496	no_indel	Wild-type	Allele 1	A	T	G	A	C	T	C	A	T	A	T	T	A	G	T	A	T	T	T	C	T	G	T	T	G	G	T	T	T	G	A	A	C	A	T	T	T	C
											Allele 2	A	T	G	A	C	T	C	A	T	A	T	T	A	G	T	A	T	T	T	C	T	G	T	T	G	G	T	T	T	G	A	A	C	A	T	T	T	C
	1	St1Cas9_Esv	27°C	C5	0	1	C5-1	na	na	na	na
							C5-2	306	no_indel	Wild-type	Allele 1	A	T	G	A	C	T	C	A	T	A	T	T	A	G	T	A	T	T	T	C	T	G	T	T	G	G	T	T	T	G	A	A	C	A	T	T	T	C
											Allele 2	A	T	G	A	C	T	C	A	T	A	T	T	A	G	T	A	T	T	T	C	T	G	T	T	G	G	T	T	T	G	A	A	C	A	T	T	T	C
							C5-3	431	no_indel	Wild-type	Allele 1	A	T	G	A	C	T	C	A	T	A	T	T	A	G	T	A	T	T	T	C	T	G	T	T	G	G	T	T	T	G	A	A	C	A	T	T	T	C
											Allele 2	A	T	G	A	C	T	C	A	T	A	T	T	A	G	T	A	T	T	T	C	T	G	T	T	G	G	T	T	T	G	A	A	C	A	T	T	T	C
							C5-4	311	no_indel	Wild-type	Allele 1	A	T	G	A	C	T	C	A	T	A	T	T	A	G	T	A	T	T	T	C	T	G	T	T	G	G	T	T	T	G	A	A	C	A	T	T	T	C
											Allele 2	A	T	G	A	C	T	C	A	T	A	T	T	A	G	T	A	T	T	T	C	T	G	T	T	G	G	T	T	T	G	A	A	C	A	T	T	T	C
							C5-5	394	no_indel	Wild-type	Allele 1	A	T	G	A	C	T	C	A	T	A	T	T	A	G	T	A	T	T	T	C	T	G	T	T	G	G	T	T	T	G	A	A	C	A	T	T	T	C
											Allele 2	A	T	G	A	C	T	C	A	T	A	T	T	A	G	T	A	T	T	T	C	T	G	T	T	G	G	T	T	T	G	A	A	C	A	T	T	T	C
	1	St1Cas9_Esv	27°C	C6	0	1	C6-1	393	no_indel	Wild-type	Allele 1	A	T	G	A	C	T	C	A	T	A	T	T	A	G	T	A	T	T	T	C	T	G	T	T	G	G	T	T	T	G	A	A	C	A	T	T	T	C
											Allele 2	A	T	G	A	C	T	C	A	T	A	T	T	A	G	T	A	T	T	T	C	T	G	T	T	G	G	T	T	T	G	A	A	C	A	T	T	T	C
							C6-2	384	no_indel	Wild-type	Allele 1	A	T	G	A	C	T	C	A	T	A	T	T	A	G	T	A	T	T	T	C	T	G	T	T	G	G	T	T	T	G	A	A	C	A	T	T	T	C
											Allele 2	A	T	G	A	C	T	C	A	T	A	T	T	A	G	T	A	T	T	T	C	T	G	T	T	G	G	T	T	T	G	A	A	C	A	T	T	T	C
							C6-3	368	no_indel	Wild-type	Allele 1	A	T	G	A	C	T	C	A	T	A	T	T	A	G	T	A	T	T	T	C	T	G	T	T	G	G	T	T	T	G	A	A	C	A	T	T	T	C
											Allele 2	A	T	G	A	C	T	C	A	T	A	T	T	A	G	T	A	T	T	T	C	T	G	T	T	G	G	T	T	T	G	A	A	C	A	T	T	T	C
							C6-4	363	no_indel	Wild-type	Allele 1	A	T	G	A	C	T	C	A	T	A	T	T	A	G	T	A	T	T	T	C	T	G	T	T	G	G	T	T	T	G	A	A	C	A	T	T	T	C
											Allele 2	A	T	G	A	C	T	C	A	T	A	T	T	A	G	T	A	T	T	T	C	T	G	T	T	G	G	T	T	T	G	A	A	C	A	T	T	T	C
	1	St1Cas9_Esv	27°C	C7	0	1	C7-1	674	no_indel	Wild-type	Allele 1	A	T	G	A	C	T	C	A	T	A	T	T	A	G	T	A	T	T	T	C	T	G	T	T	G	G	T	T	T	G	A	A	C	A	T	T	T	C
											Allele 2	A	T	G	A	C	T	C	A	T	A	T	T	A	G	T	A	T	T	T	C	T	G	T	T	G	G	T	T	T	G	A	A	C	A	T	T	T	C
							C7-2	516	no_indel	Wild-type	Allele 1	A	T	G	A	C	T	C	A	T	A	T	T	A	G	T	A	T	T	T	C	T	G	T	T	G	G	T	T	T	G	A	A	C	A	T	T	T	C
											Allele 2	A	T	G	A	C	T	C	A	T	A	T	T	A	G	T	A	T	T	T	C	T	G	T	T	G	G	T	T	T	G	A	A	C	A	T	T	T	C
							C7-3	nr	nr	nr	nr
											nr
							C7-4	350	no_indel	Wild-type	Allele 1	A	T	G	A	C	T	C	A	T	A	T	T	A	G	T	A	T	T	T	C	T	G	T	T	G	G	T	T	T	G	A	A	C	A	T	T	T	C
											Allele 2	A	T	G	A	C	T	C	A	T	A	T	T	A	G	T	A	T	T	T	C	T	G	T	T	G	G	T	T	T	G	A	A	C	A	T	T	T	C
	1	St1Cas9_Esv	27°C	C8	1	1	C8-1	316	no_indel	Wild-type	Allele 1	A	T	G	A	C	T	C	A	T	A	T	T	A	G	T	A	T	T	T	C	T	G	T	T	G	G	T	T	T	G	A	A	C	A	T	T	T	C
											Allele 2	A	T	G	A	C	T	C	A	T	A	T	T	A	G	T	A	T	T	T	C	T	G	T	T	G	G	T	T	T	G	A	A	C	A	T	T	T	C
							C8-2	437	no_indel	Wild-type	Allele 1	A	T	G	A	C	T	C	A	T	A	T	T	A	G	T	A	T	T	T	C	T	G	T	T	G	G	T	T	T	G	A	A	C	A	T	T	T	C
											Allele 2	A	T	G	A	C	T	C	A	T	A	T	T	A	G	T	A	T	T	T	C	T	G	T	T	G	G	T	T	T	G	A	A	C	A	T	T	T	C
							C8-3	341	no_indel	Wild-type	Allele 1	A	T	G	A	C	T	C	A	T	A	T	T	A	G	T	A	T	T	T	C	T	G	T	T	G	G	T	T	T	G	A	A	C	A	T	T	T	C
											Allele 2	A	T	G	A	C	T	C	A	T	A	T	T	A	G	T	A	T	T	T	C	T	G	T	T	G	G	T	T	T	G	A	A	C	A	T	T	T	C
	1	St1Cas9_Esv	27°C	C9	1	1	C9-1	381	no_indel	Wild-type	Allele 1	A	T	G	A	C	T	C	A	T	A	T	T	A	G	T	A	T	T	T	C	T	G	T	T	G	G	T	T	T	G	A	A	C	A	T	T	T	C
											Allele 2	A	T	G	A	C	T	C	A	T	A	T	T	A	G	T	A	T	T	T	C	T	G	T	T	G	G	T	T	T	G	A	A	C	A	T	T	T	C
							C9-2	263	no_indel	Wild-type	Allele 1	A	T	G	A	C	T	C	A	T	A	T	T	A	G	T	A	T	T	T	C	T	G	T	T	G	G	T	T	T	G	A	A	C	A	T	T	T	C
											Allele 2	A	T	G	A	C	T	C	A	T	A	T	T	A	G	T	A	T	T	T	C	T	G	T	T	G	G	T	T	T	G	A	A	C	A	T	T	T	C
							C9-3	305	no_indel	Wild-type	Allele 1	A	T	G	A	C	T	C	A	T	A	T	T	A	G	T	A	T	T	T	C	T	G	T	T	G	G	T	T	T	G	A	A	C	A	T	T	T	C
											Allele 2	A	T	G	A	C	T	C	A	T	A	T	T	A	G	T	A	T	T	T	C	T	G	T	T	G	G	T	T	T	G	A	A	C	A	T	T	T	C
							C9-4	279	no_indel	Wild-type	Allele 1	A	T	G	A	C	T	C	A	T	A	T	T	A	G	T	A	T	T	T	C	T	G	T	T	G	G	T	T	T	G	A	A	C	A	T	T	T	C
											Allele 2	A	T	G	A	C	T	C	A	T	A	T	T	A	G	T	A	T	T	T	C	T	G	T	T	G	G	T	T	T	G	A	A	C	A	T	T	T	C
							C9-5	403	no_indel	Wild-type	Allele 1	A	T	G	A	C	T	C	A	T	A	T	T	A	G	T	A	T	T	T	C	T	G	T	T	G	G	T	T	T	G	A	A	C	A	T	T	T	C
											Allele 2	A	T	G	A	C	T	C	A	T	A	T	T	A	G	T	A	T	T	T	C	T	G	T	T	G	G	T	T	T	G	A	A	C	A	T	T	T	C
	1	St1Cas9_Esv	27°C	C10	0	1	C10-1	269	no_indel	Wild-type	Allele 1	A	T	G	A	C	T	C	A	T	A	T	T	A	G	T	A	T	T	T	C	T	G	T	T	G	G	T	T	T	G	A	A	C	A	T	T	T	C
											Allele 2	A	T	G	A	C	T	C	A	T	A	T	T	A	G	T	A	T	T	T	C	T	G	T	T	G	G	T	T	T	G	A	A	C	A	T	T	T	C
							C10-2	433	no_indel	Wild-type	Allele 1	A	T	G	A	C	T	C	A	T	A	T	T	A	G	T	A	T	T	T	C	T	G	T	T	G	G	T	T	T	G	A	A	C	A	T	T	T	C
											Allele 2	A	T	G	A	C	T	C	A	T	A	T	T	A	G	T	A	T	T	T	C	T	G	T	T	G	G	T	T	T	G	A	A	C	A	T	T	T	C
							C10-3	837	no_indel	Wild-type	Allele 1	A	T	G	A	C	T	C	A	T	A	T	T	A	G	T	A	T	T	T	C	T	G	T	T	G	G	T	T	T	G	A	A	C	A	T	T	T	C
											Allele 2	A	T	G	A	C	T	C	A	T	A	T	T	A	G	T	A	T	T	T	C	T	G	T	T	G	G	T	T	T	G	A	A	C	A	T	T	T	C
	1	St1Cas9_Esv	27°C	C11	0	1	C11-1	410	no_indel	Wild-type	Allele 1	A	T	G	A	C	T	C	A	T	A	T	T	A	G	T	A	T	T	T	C	T	G	T	T	G	G	T	T	T	G	A	A	C	A	T	T	T	C
											Allele 2	A	T	G	A	C	T	C	A	T	A	T	T	A	G	T	A	T	T	T	C	T	G	T	T	G	G	T	T	T	G	A	A	C	A	T	T	T	C
							C11-2	340	no_indel	Wild-type	Allele 1	A	T	G	A	C	T	C	A	T	A	T	T	A	G	T	A	T	T	T	C	T	G	T	T	G	G	T	T	T	G	A	A	C	A	T	T	T	C
											Allele 2	A	T	G	A	C	T	C	A	T	A	T	T	A	G	T	A	T	T	T	C	T	G	T	T	G	G	T	T	T	G	A	A	C	A	T	T	T	C
							C11-3	531	no_indel	Wild-type	Allele 1	A	T	G	A	C	T	C	A	T	A	T	T	A	G	T	A	T	T	T	C	T	G	T	T	G	G	T	T	T	G	A	A	C	A	T	T	T	C
											Allele 2	A	T	G	A	C	T	C	A	T	A	T	T	A	G	T	A	T	T	T	C	T	G	T	T	G	G	T	T	T	G	A	A	C	A	T	T	T	C
							C11-4	390	no_indel	Wild-type	Allele 1	A	T	G	A	C	T	C	A	T	A	T	T	A	G	T	A	T	T	T	C	T	G	T	T	G	G	T	T	T	G	A	A	C	A	T	T	T	C
											Allele 2	A	T	G	A	C	T	C	A	T	A	T	T	A	G	T	A	T	T	T	C	T	G	T	T	G	G	T	T	T	G	A	A	C	A	T	T	T	C
							C11-5	420	no_indel	Wild-type	Allele 1	A	T	G	A	C	T	C	A	T	A	T	T	A	G	T	A	T	T	T	C	T	G	T	T	G	G	T	T	T	G	A	A	C	A	T	T	T	C
											Allele 2	A	T	G	A	C	T	C	A	T	A	T	T	A	G	T	A	T	T	T	C	T	G	T	T	G	G	T	T	T	G	A	A	C	A	T	T	T	C
	1	St1Cas9_Esv	27°C	C12	0	1	C12-1	301	no_indel	Wild-type	Allele 1	A	T	G	A	C	T	C	A	T	A	T	T	A	G	T	A	T	T	T	C	T	G	T	T	G	G	T	T	T	G	A	A	C	A	T	T	T	C
											Allele 2	A	T	G	A	C	T	C	A	T	A	T	T	A	G	T	A	T	T	T	C	T	G	T	T	G	G	T	T	T	G	A	A	C	A	T	T	T	C
							C12-2	416	no_indel	Wild-type	Allele 1	A	T	G	A	C	T	C	A	T	A	T	T	A	G	T	A	T	T	T	C	T	G	T	T	G	G	T	T	T	G	A	A	C	A	T	T	T	C
											Allele 2	A	T	G	A	C	T	C	A	T	A	T	T	A	G	T	A	T	T	T	C	T	G	T	T	G	G	T	T	T	G	A	A	C	A	T	T	T	C
	1	St1Cas9_Esv	27°C	C13	0	0	na
	1	St1Cas9_Esv	27°C	C14	0	0	na
	1	St1Cas9_Esv	27°C	C15	0	0	na
	1	St1Cas9_Esv	27°C	C16	0	0	na
	1	St1Cas9_Esv	27°C	C17	0	0	na
	1	St1Cas9_Esv	27°C	C18	0	0	na
	1	St1Cas9_Esv	27°C	C19	0	0	na
	1	St1Cas9_Esv	27°C	C20	0	0	na
	1	St1Cas9_Esv	27°C	C21	0	0	na
	1	St1Cas9_Esv	27°C	C22	0	0	na
	1	St1Cas9_Esv	27°C	C23	0	0	na
	1	St1Cas9_Esv	27°C	C24	0	0	na
	1	St1Cas9_Esv	27°C	C25	0	0	na
	1	St1Cas9_Esv	37°C	C1	0	1	C1-1	383	no_indel	Wild-type	Allele 1	A	T	G	A	C	T	C	A	T	A	T	T	A	G	T	A	T	T	T	C	T	G	T	T	G	G	T	T	T	G	A	A	C	A	T	T	T	C
											Allele 2	A	T	G	A	C	T	C	A	T	A	T	T	A	G	T	A	T	T	T	C	T	G	T	T	G	G	T	T	T	G	A	A	C	A	T	T	T	C
							C1-2	204	no_indel	Wild-type	Allele 1	A	T	G	A	C	T	C	A	T	A	T	T	A	G	T	A	T	T	T	C	T	G	T	T	G	G	T	T	T	G	A	A	C	A	T	T	T	C
											Allele 2	A	T	G	A	C	T	C	A	T	A	T	T	A	G	T	A	T	T	T	C	T	G	T	T	G	G	T	T	T	G	A	A	C	A	T	T	T	C
							C1-3	207	no_indel	Wild-type	Allele 1	A	T	G	A	C	T	C	A	T	A	T	T	A	G	T	A	T	T	T	C	T	G	T	T	G	G	T	T	T	G	A	A	C	A	T	T	T	C
											Allele 2	A	T	G	A	C	T	C	A	T	A	T	T	A	G	T	A	T	T	T	C	T	G	T	T	G	G	T	T	T	G	A	A	C	A	T	T	T	C
							C1-4	386	no_indel	Wild-type	Allele 1	A	T	G	A	C	T	C	A	T	A	T	T	A	G	T	A	T	T	T	C	T	G	T	T	G	G	T	T	T	G	A	A	C	A	T	T	T	C
											Allele 2	A	T	G	A	C	T	C	A	T	A	T	T	A	G	T	A	T	T	T	C	T	G	T	T	G	G	T	T	T	G	A	A	C	A	T	T	T	C
	1	St1Cas9_Esv	37°C	C2	0	1	C2-1	296	no_indel	Wild-type	Allele 1	A	T	G	A	C	T	C	A	T	A	T	T	A	G	T	A	T	T	T	C	T	G	T	T	G	G	T	T	T	G	A	A	C	A	T	T	T	C
											Allele 2	A	T	G	A	C	T	C	A	T	A	T	T	A	G	T	A	T	T	T	C	T	G	T	T	G	G	T	T	T	G	A	A	C	A	T	T	T	C
							C2-2	338	no_indel	Wild-type	Allele 1	A	T	G	A	C	T	C	A	T	A	T	T	A	G	T	A	T	T	T	C	T	G	T	T	G	G	T	T	T	G	A	A	C	A	T	T	T	C
											Allele 2	A	T	G	A	C	T	C	A	T	A	T	T	A	G	T	A	T	T	T	C	T	G	T	T	G	G	T	T	T	G	A	A	C	A	T	T	T	C
	1	St1Cas9_Esv	37°C	C3	0	1	C3-1	274	no_indel	Wild-type	Allele 1	A	T	G	A	C	T	C	A	T	A	T	T	A	G	T	A	T	T	T	C	T	G	T	T	G	G	T	T	T	G	A	A	C	A	T	T	T	C
											Allele 2	A	T	G	A	C	T	C	A	T	A	T	T	A	G	T	A	T	T	T	C	T	G	T	T	G	G	T	T	T	G	A	A	C	A	T	T	T	C
							C3-2	284	no_indel	Wild-type	Allele 1	A	T	G	A	C	T	C	A	T	A	T	T	A	G	T	A	T	T	T	C	T	G	T	T	G	G	T	T	T	G	A	A	C	A	T	T	T	C
											Allele 2	A	T	G	A	C	T	C	A	T	A	T	T	A	G	T	A	T	T	T	C	T	G	T	T	G	G	T	T	T	G	A	A	C	A	T	T	T	C
							C3-3	361	no_indel	Wild-type	Allele 1	A	T	G	A	C	T	C	A	T	A	T	T	A	G	T	A	T	T	T	C	T	G	T	T	G	G	T	T	T	G	A	A	C	A	T	T	T	C
											Allele 2	A	T	G	A	C	T	C	A	T	A	T	T	A	G	T	A	T	T	T	C	T	G	T	T	G	G	T	T	T	G	A	A	C	A	T	T	T	C
							C3-4	246	no_indel	Wild-type	Allele 1	A	T	G	A	C	T	C	A	T	A	T	T	A	G	T	A	T	T	T	C	T	G	T	T	G	G	T	T	T	G	A	A	C	A	T	T	T	C
											Allele 2	A	T	G	A	C	T	C	A	T	A	T	T	A	G	T	A	T	T	T	C	T	G	T	T	G	G	T	T	T	G	A	A	C	A	T	T	T	C
							C3-5	513	no_indel	Wild-type	Allele 1	A	T	G	A	C	T	C	A	T	A	T	T	A	G	T	A	T	T	T	C	T	G	T	T	G	G	T	T	T	G	A	A	C	A	T	T	T	C
											Allele 2	A	T	G	A	C	T	C	A	T	A	T	T	A	G	T	A	T	T	T	C	T	G	T	T	G	G	T	T	T	G	A	A	C	A	T	T	T	C
	1	St1Cas9_Esv	37°C	C4	0	1	C4-1	398	no_indel	Wild-type	Allele 1	A	T	G	A	C	T	C	A	T	A	T	T	A	G	T	A	T	T	T	C	T	G	T	T	G	G	T	T	T	G	A	A	C	A	T	T	T	C
											Allele 2	A	T	G	A	C	T	C	A	T	A	T	T	A	G	T	A	T	T	T	C	T	G	T	T	G	G	T	T	T	G	A	A	C	A	T	T	T	C
							C4-2	395	no_indel	Wild-type	Allele 1	A	T	G	A	C	T	C	A	T	A	T	T	A	G	T	A	T	T	T	C	T	G	T	T	G	G	T	T	T	G	A	A	C	A	T	T	T	C
											Allele 2	A	T	G	A	C	T	C	A	T	A	T	T	A	G	T	A	T	T	T	C	T	G	T	T	G	G	T	T	T	G	A	A	C	A	T	T	T	C
							C4-3	157	no_indel	Wild-type	Allele 1	A	T	G	A	C	T	C	A	T	A	T	T	A	G	T	A	T	T	T	C	T	G	T	T	G	G	T	T	T	G	A	A	C	A	T	T	T	C
											Allele 2	A	T	G	A	C	T	C	A	T	A	T	T	A	G	T	A	T	T	T	C	T	G	T	T	G	G	T	T	T	G	A	A	C	A	T	T	T	C
							C4-4	665	no_indel	Wild-type	Allele 1	A	T	G	A	C	T	C	A	T	A	T	T	A	G	T	A	T	T	T	C	T	G	T	T	G	G	T	T	T	G	A	A	C	A	T	T	T	C
											Allele 2	A	T	G	A	C	T	C	A	T	A	T	T	A	G	T	A	T	T	T	C	T	G	T	T	G	G	T	T	T	G	A	A	C	A	T	T	T	C
	1	St1Cas9_Esv	37°C	C5	0	1	C5-1	168	no_indel	Wild-type	Allele 1	A	T	G	A	C	T	C	A	T	A	T	T	A	G	T	A	T	T	T	C	T	G	T	T	G	G	T	T	T	G	A	A	C	A	T	T	T	C
											Allele 2	A	T	G	A	C	T	C	A	T	A	T	T	A	G	T	A	T	T	T	C	T	G	T	T	G	G	T	T	T	G	A	A	C	A	T	T	T	C
							C5-2	379	no_indel	Wild-type	Allele 1	A	T	G	A	C	T	C	A	T	A	T	T	A	G	T	A	T	T	T	C	T	G	T	T	G	G	T	T	T	G	A	A	C	A	T	T	T	C
											Allele 2	A	T	G	A	C	T	C	A	T	A	T	T	A	G	T	A	T	T	T	C	T	G	T	T	G	G	T	T	T	G	A	A	C	A	T	T	T	C
							C5-3	157	no_indel	Wild-type	Allele 1	A	T	G	A	C	T	C	A	T	A	T	T	A	G	T	A	T	T	T	C	T	G	T	T	G	G	T	T	T	G	A	A	C	A	T	T	T	C
											Allele 2	A	T	G	A	C	T	C	A	T	A	T	T	A	G	T	A	T	T	T	C	T	G	T	T	G	G	T	T	T	G	A	A	C	A	T	T	T	C
							C5-4	359	no_indel	Wild-type	Allele 1	A	T	G	A	C	T	C	A	T	A	T	T	A	G	T	A	T	T	T	C	T	G	T	T	G	G	T	T	T	G	A	A	C	A	T	T	T	C
											Allele 2	A	T	G	A	C	T	C	A	T	A	T	T	A	G	T	A	T	T	T	C	T	G	T	T	G	G	T	T	T	G	A	A	C	A	T	T	T	C
							C5-5	469	no_indel	Wild-type	Allele 1	A	T	G	A	C	T	C	A	T	A	T	T	A	G	T	A	T	T	T	C	T	G	T	T	G	G	T	T	T	G	A	A	C	A	T	T	T	C
											Allele 2	A	T	G	A	C	T	C	A	T	A	T	T	A	G	T	A	T	T	T	C	T	G	T	T	G	G	T	T	T	G	A	A	C	A	T	T	T	C
	1	St1Cas9_Esv	37°C	C6	0	1	C6-1	141	no_indel	Wild-type	Allele 1	A	T	G	A	C	T	C	A	T	A	T	T	A	G	T	A	T	T	T	C	T	G	T	T	G	G	T	T	T	G	A	A	C	A	T	T	T	C
											Allele 2	A	T	G	A	C	T	C	A	T	A	T	T	A	G	T	A	T	T	T	C	T	G	T	T	G	G	T	T	T	G	A	A	C	A	T	T	T	C
							C6-2	na	na	na	na
							C6-3	291	no_indel	Wild-type	Allele 1	A	T	G	A	C	T	C	A	T	A	T	T	A	G	T	A	T	T	T	C	T	G	T	T	G	G	T	T	T	G	A	A	C	A	T	T	T	C
											Allele 2	A	T	G	A	C	T	C	A	T	A	T	T	A	G	T	A	T	T	T	C	T	G	T	T	G	G	T	T	T	G	A	A	C	A	T	T	T	C
							C6-4	387	no_indel	Wild-type	Allele 1	A	T	G	A	C	T	C	A	T	A	T	T	A	G	T	A	T	T	T	C	T	G	T	T	G	G	T	T	T	G	A	A	C	A	T	T	T	C
											Allele 2	A	T	G	A	C	T	C	A	T	A	T	T	A	G	T	A	T	T	T	C	T	G	T	T	G	G	T	T	T	G	A	A	C	A	T	T	T	C
							C6-5	368	no_indel	Wild-type	Allele 1	A	T	G	A	C	T	C	A	T	A	T	T	A	G	T	A	T	T	T	C	T	G	T	T	G	G	T	T	T	G	A	A	C	A	T	T	T	C
											Allele 2	A	T	G	A	C	T	C	A	T	A	T	T	A	G	T	A	T	T	T	C	T	G	T	T	G	G	T	T	T	G	A	A	C	A	T	T	T	C
	1	St1Cas9_Esv	37°C	C7	0	1	C7-1	332	no_indel	Wild-type	Allele 1	A	T	G	A	C	T	C	A	T	A	T	T	A	G	T	A	T	T	T	C	T	G	T	T	G	G	T	T	T	G	A	A	C	A	T	T	T	C
											Allele 2	A	T	G	A	C	T	C	A	T	A	T	T	A	G	T	A	T	T	T	C	T	G	T	T	G	G	T	T	T	G	A	A	C	A	T	T	T	C
							C7-2	274	no_indel	Wild-type	Allele 1	A	T	G	A	C	T	C	A	T	A	T	T	A	G	T	A	T	T	T	C	T	G	T	T	G	G	T	T	T	G	A	A	C	A	T	T	T	C
											Allele 2	A	T	G	A	C	T	C	A	T	A	T	T	A	G	T	A	T	T	T	C	T	G	T	T	G	G	T	T	T	G	A	A	C	A	T	T	T	C
							C7-3	282	no_indel	Wild-type	Allele 1	A	T	G	A	C	T	C	A	T	A	T	T	A	G	T	A	T	T	T	C	T	G	T	T	G	G	T	T	T	G	A	A	C	A	T	T	T	C
											Allele 2	A	T	G	A	C	T	C	A	T	A	T	T	A	G	T	A	T	T	T	C	T	G	T	T	G	G	T	T	T	G	A	A	C	A	T	T	T	C
	1	St1Cas9_Esv	37°C	C8	0	1	C8-1	355	no_indel	Wild-type	Allele 1	A	T	G	A	C	T	C	A	T	A	T	T	A	G	T	A	T	T	T	C	T	G	T	T	G	G	T	T	T	G	A	A	C	A	T	T	T	C
											Allele 2	A	T	G	A	C	T	C	A	T	A	T	T	A	G	T	A	T	T	T	C	T	G	T	T	G	G	T	T	T	G	A	A	C	A	T	T	T	C
							C8-2	324	no_indel	Wild-type	Allele 1	A	T	G	A	C	T	C	A	T	A	T	T	A	G	T	A	T	T	T	C	T	G	T	T	G	G	T	T	T	G	A	A	C	A	T	T	T	C
											Allele 2	A	T	G	A	C	T	C	A	T	A	T	T	A	G	T	A	T	T	T	C	T	G	T	T	G	G	T	T	T	G	A	A	C	A	T	T	T	C
							C8-3	303	no_indel	Wild-type	Allele 1	A	T	G	A	C	T	C	A	T	A	T	T	A	G	T	A	T	T	T	C	T	G	T	T	G	G	T	T	T	G	A	A	C	A	T	T	T	C
											Allele 2	A	T	G	A	C	T	C	A	T	A	T	T	A	G	T	A	T	T	T	C	T	G	T	T	G	G	T	T	T	G	A	A	C	A	T	T	T	C
							C8-4	229	no_indel	Wild-type	Allele 1	A	T	G	A	C	T	C	A	T	A	T	T	A	G	T	A	T	T	T	C	T	G	T	T	G	G	T	T	T	G	A	A	C	A	T	T	T	C
											Allele 2	A	T	G	A	C	T	C	A	T	A	T	T	A	G	T	A	T	T	T	C	T	G	T	T	G	G	T	T	T	G	A	A	C	A	T	T	T	C
	1	St1Cas9_Esv	37°C	C9	0	1	C9-1	297	no_indel	Wild-type	Allele 1	A	T	G	A	C	T	C	A	T	A	T	T	A	G	T	A	T	T	T	C	T	G	T	T	G	G	T	T	T	G	A	A	C	A	T	T	T	C
											Allele 2	A	T	G	A	C	T	C	A	T	A	T	T	A	G	T	A	T	T	T	C	T	G	T	T	G	G	T	T	T	G	A	A	C	A	T	T	T	C
							C9-2	232	no_indel	Wild-type	Allele 1	A	T	G	A	C	T	C	A	T	A	T	T	A	G	T	A	T	T	T	C	T	G	T	T	G	G	T	T	T	G	A	A	C	A	T	T	T	C
											Allele 2	A	T	G	A	C	T	C	A	T	A	T	T	A	G	T	A	T	T	T	C	T	G	T	T	G	G	T	T	T	G	A	A	C	A	T	T	T	C
							C9-3	265	no_indel	Wild-type	Allele 1	A	T	G	A	C	T	C	A	T	A	T	T	A	G	T	A	T	T	T	C	T	G	T	T	G	G	T	T	T	G	A	A	C	A	T	T	T	C
											Allele 2	A	T	G	A	C	T	C	A	T	A	T	T	A	G	T	A	T	T	T	C	T	G	T	T	G	G	T	T	T	G	A	A	C	A	T	T	T	C
	1	St1Cas9_Esv	37°C	C10	0	1	C10-1	nr	nr	nr	nr
											nr
							C10-2	251	no_indel	Wild-type	Allele 1	A	T	G	A	C	T	C	A	T	A	T	T	A	G	T	A	T	T	T	C	T	G	T	T	G	G	T	T	T	G	A	A	C	A	T	T	T	C
											Allele 2	A	T	G	A	C	T	C	A	T	A	T	T	A	G	T	A	T	T	T	C	T	G	T	T	G	G	T	T	T	G	A	A	C	A	T	T	T	C
							C10-3	169	no_indel	Wild-type	Allele 1	A	T	G	A	C	T	C	A	T	A	T	T	A	G	T	A	T	T	T	C	T	G	T	T	G	G	T	T	T	G	A	A	C	A	T	T	T	C
											Allele 2	A	T	G	A	C	T	C	A	T	A	T	T	A	G	T	A	T	T	T	C	T	G	T	T	G	G	T	T	T	G	A	A	C	A	T	T	T	C
							C10-4	92	no_indel	Wild-type	Allele 1	A	T	G	A	C	T	C	A	T	A	T	T	A	G	T	A	T	T	T	C	T	G	T	T	G	G	T	T	T	G	A	A	C	A	T	T	T	C
											Allele 2	A	T	G	A	C	T	C	A	T	A	T	T	A	G	T	A	T	T	T	C	T	G	T	T	G	G	T	T	T	G	A	A	C	A	T	T	T	C
							C10-5	340	no_indel	Wild-type	Allele 1	A	T	G	A	C	T	C	A	T	A	T	T	A	G	T	A	T	T	T	C	T	G	T	T	G	G	T	T	T	G	A	A	C	A	T	T	T	C
											Allele 2	A	T	G	A	C	T	C	A	T	A	T	T	A	G	T	A	T	T	T	C	T	G	T	T	G	G	T	T	T	G	A	A	C	A	T	T	T	C
	1	St1Cas9_Esv	37°C	C11	0	1	C11-1	257	no_indel	Wild-type	Allele 1	A	T	G	A	C	T	C	A	T	A	T	T	A	G	T	A	T	T	T	C	T	G	T	T	G	G	T	T	T	G	A	A	C	A	T	T	T	C
											Allele 2	A	T	G	A	C	T	C	A	T	A	T	T	A	G	T	A	T	T	T	C	T	G	T	T	G	G	T	T	T	G	A	A	C	A	T	T	T	C
							C11-2	121	no_indel	Wild-type	Allele 1	A	T	G	A	C	T	C	A	T	A	T	T	A	G	T	A	T	T	T	C	T	G	T	T	G	G	T	T	T	G	A	A	C	A	T	T	T	C
											Allele 2	A	T	G	A	C	T	C	A	T	A	T	T	A	G	T	A	T	T	T	C	T	G	T	T	G	G	T	T	T	G	A	A	C	A	T	T	T	C
							C11-3	89	no_indel	Wild-type	Allele 1	A	T	G	A	C	T	C	A	T	A	T	T	A	G	T	A	T	T	T	C	T	G	T	T	G	G	T	T	T	G	A	A	C	A	T	T	T	C
											Allele 2	A	T	G	A	C	T	C	A	T	A	T	T	A	G	T	A	T	T	T	C	T	G	T	T	G	G	T	T	T	G	A	A	C	A	T	T	T	C
							C11-4	487	no_indel	Wild-type	Allele 1	A	T	G	A	C	T	C	A	T	A	T	T	A	G	T	A	T	T	T	C	T	G	T	T	G	G	T	T	T	G	A	A	C	A	T	T	T	C
											Allele 2	A	T	G	A	C	T	C	A	T	A	T	T	A	G	T	A	T	T	T	C	T	G	T	T	G	G	T	T	T	G	A	A	C	A	T	T	T	C
	1	St1Cas9_Esv	37°C	C12	0	1	C12-1	209	no_indel	Wild-type	Allele 1	A	T	G	A	C	T	C	A	T	A	T	T	A	G	T	A	T	T	T	C	T	G	T	T	G	G	T	T	T	G	A	A	C	A	T	T	T	C
											Allele 2	A	T	G	A	C	T	C	A	T	A	T	T	A	G	T	A	T	T	T	C	T	G	T	T	G	G	T	T	T	G	A	A	C	A	T	T	T	C
							C12-2	228	no_indel	Wild-type	Allele 1	A	T	G	A	C	T	C	A	T	A	T	T	A	G	T	A	T	T	T	C	T	G	T	T	G	G	T	T	T	G	A	A	C	A	T	T	T	C
											Allele 2	A	T	G	A	C	T	C	A	T	A	T	T	A	G	T	A	T	T	T	C	T	G	T	T	G	G	T	T	T	G	A	A	C	A	T	T	T	C
							C12-3	193	no_indel	Wild-type	Allele 1	A	T	G	A	C	T	C	A	T	A	T	T	A	G	T	A	T	T	T	C	T	G	T	T	G	G	T	T	T	G	A	A	C	A	T	T	T	C
											Allele 2	A	T	G	A	C	T	C	A	T	A	T	T	A	G	T	A	T	T	T	C	T	G	T	T	G	G	T	T	T	G	A	A	C	A	T	T	T	C
							C12-4	295	no_indel	Wild-type	Allele 1	A	T	G	A	C	T	C	A	T	A	T	T	A	G	T	A	T	T	T	C	T	G	T	T	G	G	T	T	T	G	A	A	C	A	T	T	T	C
											Allele 2	A	T	G	A	C	T	C	A	T	A	T	T	A	G	T	A	T	T	T	C	T	G	T	T	G	G	T	T	T	G	A	A	C	A	T	T	T	C
	1	St1Cas9_Esv	37°C	C13	0	1	C13-1	33	no_indel	Wild-type	Allele 1	A	T	G	A	C	T	C	A	T	A	T	T	A	G	T	A	T	T	T	C	T	G	T	T	G	G	T	T	T	G	A	A	C	A	T	T	T	C
											Allele 2	A	T	G	A	C	T	C	A	T	A	T	T	A	G	T	A	T	T	T	C	T	G	T	T	G	G	T	T	T	G	A	A	C	A	T	T	T	C
							C13-2	207	no_indel	Wild-type	Allele 1	A	T	G	A	C	T	C	A	T	A	T	T	A	G	T	A	T	T	T	C	T	G	T	T	G	G	T	T	T	G	A	A	C	A	T	T	T	C
											Allele 2	A	T	G	A	C	T	C	A	T	A	T	T	A	G	T	A	T	T	T	C	T	G	T	T	G	G	T	T	T	G	A	A	C	A	T	T	T	C
							C13-3	273	no_indel	Wild-type	Allele 1	A	T	G	A	C	T	C	A	T	A	T	T	A	G	T	A	T	T	T	C	T	G	T	T	G	G	T	T	T	G	A	A	C	A	T	T	T	C
											Allele 2	A	T	G	A	C	T	C	A	T	A	T	T	A	G	T	A	T	T	T	C	T	G	T	T	G	G	T	T	T	G	A	A	C	A	T	T	T	C
							C13-4	203	no_indel	Wild-type	Allele 1	A	T	G	A	C	T	C	A	T	A	T	T	A	G	T	A	T	T	T	C	T	G	T	T	G	G	T	T	T	G	A	A	C	A	T	T	T	C
											Allele 2	A	T	G	A	C	T	C	A	T	A	T	T	A	G	T	A	T	T	T	C	T	G	T	T	G	G	T	T	T	G	A	A	C	A	T	T	T	C
							C13-5	178	no_indel	Wild-type	Allele 1	A	T	G	A	C	T	C	A	T	A	T	T	A	G	T	A	T	T	T	C	T	G	T	T	G	G	T	T	T	G	A	A	C	A	T	T	T	C
											Allele 2	A	T	G	A	C	T	C	A	T	A	T	T	A	G	T	A	T	T	T	C	T	G	T	T	G	G	T	T	T	G	A	A	C	A	T	T	T	C
	1	St1Cas9_Esv	37°C	C14	0	1	C14-1	190	no_indel	Wild-type	Allele 1	A	T	G	A	C	T	C	A	T	A	T	T	A	G	T	A	T	T	T	C	T	G	T	T	G	G	T	T	T	G	A	A	C	A	T	T	T	C
											Allele 2	A	T	G	A	C	T	C	A	T	A	T	T	A	G	T	A	T	T	T	C	T	G	T	T	G	G	T	T	T	G	A	A	C	A	T	T	T	C
							C14-2	8	no_indel	Wild-type	Allele 1	A	T	G	A	C	T	C	A	T	A	T	T	A	G	T	A	T	T	T	C	T	G	T	T	G	G	T	T	T	G	A	A	C	A	T	T	T	C
											Allele 2	A	T	G	A	C	T	C	A	T	A	T	T	A	G	T	A	T	T	T	C	T	G	T	T	G	G	T	T	T	G	A	A	C	A	T	T	T	C
							C14-3	138	no_indel	Wild-type	Allele 1	A	T	G	A	C	T	C	A	T	A	T	T	A	G	T	A	T	T	T	C	T	G	T	T	G	G	T	T	T	G	A	A	C	A	T	T	T	C
											Allele 2	A	T	G	A	C	T	C	A	T	A	T	T	A	G	T	A	T	T	T	C	T	G	T	T	G	G	T	T	T	G	A	A	C	A	T	T	T	C
							C14-4	108	no_indel	Wild-type	Allele 1	A	T	G	A	C	T	C	A	T	A	T	T	A	G	T	A	T	T	T	C	T	G	T	T	G	G	T	T	T	G	A	A	C	A	T	T	T	C
											Allele 2	A	T	G	A	C	T	C	A	T	A	T	T	A	G	T	A	T	T	T	C	T	G	T	T	G	G	T	T	T	G	A	A	C	A	T	T	T	C
							C14-5	16	no_indel	Wild-type	Allele 1	A	T	G	A	C	T	C	A	T	A	T	T	A	G	T	A	T	T	T	C	T	G	T	T	G	G	T	T	T	G	A	A	C	A	T	T	T	C
											Allele 2	A	T	G	A	C	T	C	A	T	A	T	T	A	G	T	A	T	T	T	C	T	G	T	T	G	G	T	T	T	G	A	A	C	A	T	T	T	C
	1	St1Cas9_Esv	37°C	C15	0	1	C15-1	226	no_indel	Wild-type	Allele 1	A	T	G	A	C	T	C	A	T	A	T	T	A	G	T	A	T	T	T	C	T	G	T	T	G	G	T	T	T	G	A	A	C	A	T	T	T	C
											Allele 2	A	T	G	A	C	T	C	A	T	A	T	T	A	G	T	A	T	T	T	C	T	G	T	T	G	G	T	T	T	G	A	A	C	A	T	T	T	C
							C15-2	275	no_indel	Wild-type	Allele 1	A	T	G	A	C	T	C	A	T	A	T	T	A	G	T	A	T	T	T	C	T	G	T	T	G	G	T	T	T	G	A	A	C	A	T	T	T	C
											Allele 2	A	T	G	A	C	T	C	A	T	A	T	T	A	G	T	A	T	T	T	C	T	G	T	T	G	G	T	T	T	G	A	A	C	A	T	T	T	C
							C15-3	126	no_indel	Wild-type	Allele 1	A	T	G	A	C	T	C	A	T	A	T	T	A	G	T	A	T	T	T	C	T	G	T	T	G	G	T	T	T	G	A	A	C	A	T	T	T	C
											Allele 2	A	T	G	A	C	T	C	A	T	A	T	T	A	G	T	A	T	T	T	C	T	G	T	T	G	G	T	T	T	G	A	A	C	A	T	T	T	C
							C15-4	240	no_indel	Wild-type	Allele 1	A	T	G	A	C	T	C	A	T	A	T	T	A	G	T	A	T	T	T	C	T	G	T	T	G	G	T	T	T	G	A	A	C	A	T	T	T	C
											Allele 2	A	T	G	A	C	T	C	A	T	A	T	T	A	G	T	A	T	T	T	C	T	G	T	T	G	G	T	T	T	G	A	A	C	A	T	T	T	C
	1	St1Cas9_Esv	37°C	C16	0	1	C16-1	250	no_indel	Wild-type	Allele 1	A	T	G	A	C	T	C	A	T	A	T	T	A	G	T	A	T	T	T	C	T	G	T	T	G	G	T	T	T	G	A	A	C	A	T	T	T	C
											Allele 2	A	T	G	A	C	T	C	A	T	A	T	T	A	G	T	A	T	T	T	C	T	G	T	T	G	G	T	T	T	G	A	A	C	A	T	T	T	C
							C16-2	293	no_indel	Wild-type	Allele 1	A	T	G	A	C	T	C	A	T	A	T	T	A	G	T	A	T	T	T	C	T	G	T	T	G	G	T	T	T	G	A	A	C	A	T	T	T	C
											Allele 2	A	T	G	A	C	T	C	A	T	A	T	T	A	G	T	A	T	T	T	C	T	G	T	T	G	G	T	T	T	G	A	A	C	A	T	T	T	C
	1	St1Cas9_Esv	37°C	C17	0	1	C17-1	176	no_indel	Wild-type	Allele 1	A	T	G	A	C	T	C	A	T	A	T	T	A	G	T	A	T	T	T	C	T	G	T	T	G	G	T	T	T	G	A	A	C	A	T	T	T	C
											Allele 2	A	T	G	A	C	T	C	A	T	A	T	T	A	G	T	A	T	T	T	C	T	G	T	T	G	G	T	T	T	G	A	A	C	A	T	T	T	C
							C17-2	368	no_indel	Wild-type	Allele 1	A	T	G	A	C	T	C	A	T	A	T	T	A	G	T	A	T	T	T	C	T	G	T	T	G	G	T	T	T	G	A	A	C	A	T	T	T	C
											Allele 2	A	T	G	A	C	T	C	A	T	A	T	T	A	G	T	A	T	T	T	C	T	G	T	T	G	G	T	T	T	G	A	A	C	A	T	T	T	C
							C17-3	168	no_indel	Wild-type	Allele 1	A	T	G	A	C	T	C	A	T	A	T	T	A	G	T	A	T	T	T	C	T	G	T	T	G	G	T	T	T	G	A	A	C	A	T	T	T	C
											Allele 2	A	T	G	A	C	T	C	A	T	A	T	T	A	G	T	A	T	T	T	C	T	G	T	T	G	G	T	T	T	G	A	A	C	A	T	T	T	C
	1	St1Cas9_Esv	37°C	C18	0	1	C18-1	130	no_indel	Wild-type	Allele 1	A	T	G	A	C	T	C	A	T	A	T	T	A	G	T	A	T	T	T	C	T	G	T	T	G	G	T	T	T	G	A	A	C	A	T	T	T	C
											Allele 2	A	T	G	A	C	T	C	A	T	A	T	T	A	G	T	A	T	T	T	C	T	G	T	T	G	G	T	T	T	G	A	A	C	A	T	T	T	C
							C18-2	227	no_indel	Wild-type	Allele 1	A	T	G	A	C	T	C	A	T	A	T	T	A	G	T	A	T	T	T	C	T	G	T	T	G	G	T	T	T	G	A	A	C	A	T	T	T	C
											Allele 2	A	T	G	A	C	T	C	A	T	A	T	T	A	G	T	A	T	T	T	C	T	G	T	T	G	G	T	T	T	G	A	A	C	A	T	T	T	C
							C18-3	300	no_indel	Wild-type	Allele 1	A	T	G	A	C	T	C	A	T	A	T	T	A	G	T	A	T	T	T	C	T	G	T	T	G	G	T	T	T	G	A	A	C	A	T	T	T	C
											Allele 2	A	T	G	A	C	T	C	A	T	A	T	T	A	G	T	A	T	T	T	C	T	G	T	T	G	G	T	T	T	G	A	A	C	A	T	T	T	C
							C18-4	149	no_indel	Wild-type	Allele 1	A	T	G	A	C	T	C	A	T	A	T	T	A	G	T	A	T	T	T	C	T	G	T	T	G	G	T	T	T	G	A	A	C	A	T	T	T	C
											Allele 2	A	T	G	A	C	T	C	A	T	A	T	T	A	G	T	A	T	T	T	C	T	G	T	T	G	G	T	T	T	G	A	A	C	A	T	T	T	C
	1	St1Cas9_Esv	37°C	C19	0	0	na
	1	St1Cas9_Esv	37°C	C20	0	0	na
	1	St1Cas9_Esv	37°C	C21	0	0	na
	1	St1Cas9_Esv	37°C	C22	0	0	na
	1	St1Cas9_Esv	37°C	C23	0	0	na
	1	St1Cas9_Esv	37°C	C24	0	0	na
	1	St1Cas9_Esv	37°C	C25	0	0	na
	2	St1Cas9_Esv	27°C	C1	0	1	C1-1	338	no_indel	Wild-type	Allele 1	A	T	G	A	C	T	C	A	T	A	T	T	A	G	T	A	T	T	T	C	T	G	T	T	G	G	T	T	T	G	A	A	C	A	T	T	T	C
											Allele 2	A	T	G	A	C	T	C	A	T	A	T	T	A	G	T	A	T	T	T	C	T	G	T	T	G	G	T	T	T	G	A	A	C	A	T	T	T	C
	2	St1Cas9_Esv	27°C	C2	0	1	C2-1	251	no_indel	Wild-type	Allele 1	A	T	G	A	C	T	C	A	T	A	T	T	A	G	T	A	T	T	T	C	T	G	T	T	G	G	T	T	T	G	A	A	C	A	T	T	T	C
											Allele 2	A	T	G	A	C	T	C	A	T	A	T	T	A	G	T	A	T	T	T	C	T	G	T	T	G	G	T	T	T	G	A	A	C	A	T	T	T	C
	2	St1Cas9_Esv	27°C	C3	0	0	na
	2	St1Cas9_Esv	27°C	C4	0	1	C4-1	334	no_indel	Wild-type	Allele 1	A	T	G	A	C	T	C	A	T	A	T	T	A	G	T	A	T	T	T	C	T	G	T	T	G	G	T	T	T	G	A	A	C	A	T	T	T	C
											Allele 2	A	T	G	A	C	T	C	A	T	A	T	T	A	G	T	A	T	T	T	C	T	G	T	T	G	G	T	T	T	G	A	A	C	A	T	T	T	C
							C4-2	218	no_indel	Wild-type	Allele 1	A	T	G	A	C	T	C	A	T	A	T	T	A	G	T	A	T	T	T	C	T	G	T	T	G	G	T	T	T	G	A	A	C	A	T	T	T	C
											Allele 2	A	T	G	A	C	T	C	A	T	A	T	T	A	G	T	A	T	T	T	C	T	G	T	T	G	G	T	T	T	G	A	A	C	A	T	T	T	C
	2	St1Cas9_Esv	27°C	C5	0	1	C5-1	283	no_indel	Wild-type	Allele 1	A	T	G	A	C	T	C	A	T	A	T	T	A	G	T	A	T	T	T	C	T	G	T	T	G	G	T	T	T	G	A	A	C	A	T	T	T	C
											Allele 2	A	T	G	A	C	T	C	A	T	A	T	T	A	G	T	A	T	T	T	C	T	G	T	T	G	G	T	T	T	G	A	A	C	A	T	T	T	C
							C5-2	269	no_indel	Wild-type	Allele 1	A	T	G	A	C	T	C	A	T	A	T	T	A	G	T	A	T	T	T	C	T	G	T	T	G	G	T	T	T	G	A	A	C	A	T	T	T	C
											Allele 2	A	T	G	A	C	T	C	A	T	A	T	T	A	G	T	A	T	T	T	C	T	G	T	T	G	G	T	T	T	G	A	A	C	A	T	T	T	C
							C5-3	309	no_indel	Wild-type	Allele 1	A	T	G	A	C	T	C	A	T	A	T	T	A	G	T	A	T	T	T	C	T	G	T	T	G	G	T	T	T	G	A	A	C	A	T	T	T	C
											Allele 2	A	T	G	A	C	T	C	A	T	A	T	T	A	G	T	A	T	T	T	C	T	G	T	T	G	G	T	T	T	G	A	A	C	A	T	T	T	C
	2	St1Cas9_Esv	27°C	C6	0	1	C6-1	270	no_indel	Wild-type	Allele 1	A	T	G	A	C	T	C	A	T	A	T	T	A	G	T	A	T	T	T	C	T	G	T	T	G	G	T	T	T	G	A	A	C	A	T	T	T	C
											Allele 2	A	T	G	A	C	T	C	A	T	A	T	T	A	G	T	A	T	T	T	C	T	G	T	T	G	G	T	T	T	G	A	A	C	A	T	T	T	C
							C6-2	360	no_indel	Wild-type	Allele 1	A	T	G	A	C	T	C	A	T	A	T	T	A	G	T	A	T	T	T	C	T	G	T	T	G	G	T	T	T	G	A	A	C	A	T	T	T	C
											Allele 2	A	T	G	A	C	T	C	A	T	A	T	T	A	G	T	A	T	T	T	C	T	G	T	T	G	G	T	T	T	G	A	A	C	A	T	T	T	C
							C6-3	242	no_indel	Wild-type	Allele 1	A	T	G	A	C	T	C	A	T	A	T	T	A	G	T	A	T	T	T	C	T	G	T	T	G	G	T	T	T	G	A	A	C	A	T	T	T	C
											Allele 2	A	T	G	A	C	T	C	A	T	A	T	T	A	G	T	A	T	T	T	C	T	G	T	T	G	G	T	T	T	G	A	A	C	A	T	T	T	C
	2	St1Cas9_Esv	27°C	C7	0	1	C7-1	387	no_indel	Wild-type	Allele 1	A	T	G	A	C	T	C	A	T	A	T	T	A	G	T	A	T	T	T	C	T	G	T	T	G	G	T	T	T	G	A	A	C	A	T	T	T	C
											Allele 2	A	T	G	A	C	T	C	A	T	A	T	T	A	G	T	A	T	T	T	C	T	G	T	T	G	G	T	T	T	G	A	A	C	A	T	T	T	C
							C7-2	313	no_indel	Wild-type	Allele 1	A	T	G	A	C	T	C	A	T	A	T	T	A	G	T	A	T	T	T	C	T	G	T	T	G	G	T	T	T	G	A	A	C	A	T	T	T	C
											Allele 2	A	T	G	A	C	T	C	A	T	A	T	T	A	G	T	A	T	T	T	C	T	G	T	T	G	G	T	T	T	G	A	A	C	A	T	T	T	C
	2	St1Cas9_Esv	27°C	C8	0	0	na
	2	St1Cas9_Esv	27°C	C9	0	0	na
	2	St1Cas9_Esv	27°C	C10	0	0	na
	2	St1Cas9_Esv	27°C	C11	0	0	na
	2	St1Cas9_Esv	27°C	C12	0	0	na
	2	St1Cas9_Esv	27°C	C13	0	0	na
	2	St1Cas9_Esv	27°C	C14	0	0	na
	2	St1Cas9_Esv	27°C	C15	0	0	na
	2	St1Cas9_Esv	27°C	C16	0	0	na
	2	St1Cas9_Esv	27°C	C17	0	0	na
	2	St1Cas9_Esv	27°C	C18	0	0	na
	2	St1Cas9_Esv	27°C	C19	0	0	na
	2	St1Cas9_Esv	27°C	C20	0	0	na
	2	St1Cas9_Esv	27°C	C21	0	0	na
	2	St1Cas9_Esv	27°C	C22	0	0	na
	2	St1Cas9_Esv	27°C	C23	0	0	na
	2	St1Cas9_Esv	27°C	C24	0	0	na
	2	St1Cas9_Esv	27°C	C25	0	0	na
	2	St1Cas9_Esv	37°C	C1	0	1	C1-1	243	no_indel	Wild-type	Allele 1	A	T	G	A	C	T	C	A	T	A	T	T	A	G	T	A	T	T	T	C	T	G	T	T	G	G	T	T	T	G	A	A	C	A	T	T	T	C
											Allele 2	A	T	G	A	C	T	C	A	T	A	T	T	A	G	T	A	T	T	T	C	T	G	T	T	G	G	T	T	T	G	A	A	C	A	T	T	T	C
	2	St1Cas9_Esv	37°C	C2	1	1	C2-1	257	no_indel	Wild-type	Allele 1	A	T	G	A	C	T	C	A	T	A	T	T	A	G	T	A	T	T	T	C	T	G	T	T	G	G	T	T	T	G	A	A	C	A	T	T	T	C
											Allele 2	A	T	G	A	C	T	C	A	T	A	T	T	A	G	T	A	T	T	T	C	T	G	T	T	G	G	T	T	T	G	A	A	C	A	T	T	T	C
							C2-2	344	no_indel	Wild-type	Allele 1	A	T	G	A	C	T	C	A	T	A	T	T	A	G	T	A	T	T	T	C	T	G	T	T	G	G	T	T	T	G	A	A	C	A	T	T	T	C
											Allele 2	A	T	G	A	C	T	C	A	T	A	T	T	A	G	T	A	T	T	T	C	T	G	T	T	G	G	T	T	T	G	A	A	C	A	T	T	T	C
							C2-3	227	no_indel	Wild-type	Allele 1	A	T	G	A	C	T	C	A	T	A	T	T	A	G	T	A	T	T	T	C	T	G	T	T	G	G	T	T	T	G	A	A	C	A	T	T	T	C
											Allele 1	A	T	G	A	C	T	C	A	T	A	T	T	A	G	T	A	T	T	T	C	T	G	T	T	G	G	T	T	T	G	A	A	C	A	T	T	T	C
							C2-4	312	no_indel	Wild-type	Allele 1	A	T	G	A	C	T	C	A	T	A	T	T	A	G	T	A	T	T	T	C	T	G	T	T	G	G	T	T	T	G	A	A	C	A	T	T	T	C
											Allele 2	A	T	G	A	C	T	C	A	T	A	T	T	A	G	T	A	T	T	T	C	T	G	T	T	G	G	T	T	T	G	A	A	C	A	T	T	T	C
	2	St1Cas9_Esv	37°C	C3	0	1	C3-1	191	no_indel	Wild-type	Allele 1	A	T	G	A	C	T	C	A	T	A	T	T	A	G	T	A	T	T	T	C	T	G	T	T	G	G	T	T	T	G	A	A	C	A	T	T	T	C
											Allele 2	A	T	G	A	C	T	C	A	T	A	T	T	A	G	T	A	T	T	T	C	T	G	T	T	G	G	T	T	T	G	A	A	C	A	T	T	T	C
	2	St1Cas9_Esv	27°C	C4	0	0	na
	2	St1Cas9_Esv	37°C	C5	0	1	C5-1	207	no_indel	Wild-type	Allele 1	A	T	G	A	C	T	C	A	T	A	T	T	A	G	T	A	T	T	T	C	T	G	T	T	G	G	T	T	T	G	A	A	C	A	T	T	T	C
											Allele 2	A	T	G	A	C	T	C	A	T	A	T	T	A	G	T	A	T	T	T	C	T	G	T	T	G	G	T	T	T	G	A	A	C	A	T	T	T	C
							C5-2	255	no_indel	Wild-type	Allele 1	A	T	G	A	C	T	C	A	T	A	T	T	A	G	T	A	T	T	T	C	T	G	T	T	G	G	T	T	T	G	A	A	C	A	T	T	T	C
											Allele 2	A	T	G	A	C	T	C	A	T	A	T	T	A	G	T	A	T	T	T	C	T	G	T	T	G	G	T	T	T	G	A	A	C	A	T	T	T	C
							C5-3	249	no_indel	Wild-type	Allele 1	A	T	G	A	C	T	C	A	T	A	T	T	A	G	T	A	T	T	T	C	T	G	T	T	G	G	T	T	T	G	A	A	C	A	T	T	T	C
											Allele 1	A	T	G	A	C	T	C	A	T	A	T	T	A	G	T	A	T	T	T	C	T	G	T	T	G	G	T	T	T	G	A	A	C	A	T	T	T	C
							C5-4	295	no_indel	Wild-type	Allele 1	A	T	G	A	C	T	C	A	T	A	T	T	A	G	T	A	T	T	T	C	T	G	T	T	G	G	T	T	T	G	A	A	C	A	T	T	T	C
											Allele 1	A	T	G	A	C	T	C	A	T	A	T	T	A	G	T	A	T	T	T	C	T	G	T	T	G	G	T	T	T	G	A	A	C	A	T	T	T	C
							C5-5	281	no_indel	Wild-type	Allele 1	A	T	G	A	C	T	C	A	T	A	T	T	A	G	T	A	T	T	T	C	T	G	T	T	G	G	T	T	T	G	A	A	C	A	T	T	T	C
											Allele 2	A	T	G	A	C	T	C	A	T	A	T	T	A	G	T	A	T	T	T	C	T	G	T	T	G	G	T	T	T	G	A	A	C	A	T	T	T	C
	2	St1Cas9_Esv	37°C	C6	0	1	C6-1	225	no_indel	Wild-type	Allele 1	A	T	G	A	C	T	C	A	T	A	T	T	A	G	T	A	T	T	T	C	T	G	T	T	G	G	T	T	T	G	A	A	C	A	T	T	T	C
											Allele 2	A	T	G	A	C	T	C	A	T	A	T	T	A	G	T	A	T	T	T	C	T	G	T	T	G	G	T	T	T	G	A	A	C	A	T	T	T	C
							C6-2	216	no_indel	Wild-type	Allele 1	A	T	G	A	C	T	C	A	T	A	T	T	A	G	T	A	T	T	T	C	T	G	T	T	G	G	T	T	T	G	A	A	C	A	T	T	T	C
											Allele 2	A	T	G	A	C	T	C	A	T	A	T	T	A	G	T	A	T	T	T	C	T	G	T	T	G	G	T	T	T	G	A	A	C	A	T	T	T	C
	2	St1Cas9_Esv	37°C	C7	0	1	C7-1	320	no_indel	Wild-type	Allele 1	A	T	G	A	C	T	C	A	T	A	T	T	A	G	T	A	T	T	T	C	T	G	T	T	G	G	T	T	T	G	A	A	C	A	T	T	T	C
											Allele 2	A	T	G	A	C	T	C	A	T	A	T	T	A	G	T	A	T	T	T	C	T	G	T	T	G	G	T	T	T	G	A	A	C	A	T	T	T	C
							C7-2	246	no_indel	Wild-type	Allele 1	A	T	G	A	C	T	C	A	T	A	T	T	A	G	T	A	T	T	T	C	T	G	T	T	G	G	T	T	T	G	A	A	C	A	T	T	T	C
											Allele 2	A	T	G	A	C	T	C	A	T	A	T	T	A	G	T	A	T	T	T	C	T	G	T	T	G	G	T	T	T	G	A	A	C	A	T	T	T	C
							C7-3	290	no_indel	Wild-type	Allele 1	A	T	G	A	C	T	C	A	T	A	T	T	A	G	T	A	T	T	T	C	T	G	T	T	G	G	T	T	T	G	A	A	C	A	T	T	T	C
											Allele 2	A	T	G	A	C	T	C	A	T	A	T	T	A	G	T	A	T	T	T	C	T	G	T	T	G	G	T	T	T	G	A	A	C	A	T	T	T	C
	2	St1Cas9_Esv	37°C	C8	0	1	C8-1	285	no_indel	Wild-type	Allele 1	A	T	G	A	C	T	C	A	T	A	T	T	A	G	T	A	T	T	T	C	T	G	T	T	G	G	T	T	T	G	A	A	C	A	T	T	T	C
											Allele 2	A	T	G	A	C	T	C	A	T	A	T	T	A	G	T	A	T	T	T	C	T	G	T	T	G	G	T	T	T	G	A	A	C	A	T	T	T	C
	2	St1Cas9_Esv	37°C	C9	0	1	C9-1	177	no_indel	Wild-type	Allele 1	A	T	G	A	C	T	C	A	T	A	T	T	A	G	T	A	T	T	T	C	T	G	T	T	G	G	T	T	T	G	A	A	C	A	T	T	T	C
											Allele 2	A	T	G	A	C	T	C	A	T	A	T	T	A	G	T	A	T	T	T	C	T	G	T	T	G	G	T	T	T	G	A	A	C	A	T	T	T	C
	2	St1Cas9_Esv	37°C	C10	0	1	C10-1	313	no_indel	Wild-type	Allele 1	A	T	G	A	C	T	C	A	T	A	T	T	A	G	T	A	T	T	T	C	T	G	T	T	G	G	T	T	T	G	A	A	C	A	T	T	T	C
											Allele 2	A	T	G	A	C	T	C	A	T	A	T	T	A	G	T	A	T	T	T	C	T	G	T	T	G	G	T	T	T	G	A	A	C	A	T	T	T	C
							C10-2	311	no_indel	Wild-type	Allele 1	A	T	G	A	C	T	C	A	T	A	T	T	A	G	T	A	T	T	T	C	T	G	T	T	G	G	T	T	T	G	A	A	C	A	T	T	T	C
											Allele 2	A	T	G	A	C	T	C	A	T	A	T	T	A	G	T	A	T	T	T	C	T	G	T	T	G	G	T	T	T	G	A	A	C	A	T	T	T	C
	2	St1Cas9_Esv	37°C	C11	0	0	na
	2	St1Cas9_Esv	37°C	C12	0	0	na
	2	St1Cas9_Esv	37°C	C13	0	0	na
	2	St1Cas9_Esv	37°C	C14	0	0	na
	2	St1Cas9_Esv	37°C	C15	0	0	na
	2	St1Cas9_Esv	37°C	C16	0	0	na
	2	St1Cas9_Esv	37°C	C17	0	0	na
	2	St1Cas9_Esv	37°C	C18	0	0	na
	2	St1Cas9_Esv	37°C	C19	0	0	na
	2	St1Cas9_Esv	37°C	C20	0	0	na
	2	St1Cas9_Esv	37°C	C21	0	0	na
	2	St1Cas9_Esv	37°C	C22	0	0	na
	2	St1Cas9_Esv	37°C	C23	0	0	na
	2	St1Cas9_Esv	37°C	C24	0	0	na
	2	St1Cas9_Esv	37°C	C25	0	0	na
	3	St1Cas9_Esv	27°C	C1	0	1	C1-1	313	no_indel	Wild-type	Allele 1	A	T	G	A	C	T	C	A	T	A	T	T	A	G	T	A	T	T	T	C	T	G	T	T	G	G	T	T	T	G	A	A	C	A	T	T	T	C
											Allele 2	A	T	G	A	C	T	C	A	T	A	T	T	A	G	T	A	T	T	T	C	T	G	T	T	G	G	T	T	T	G	A	A	C	A	T	T	T	C
	3	St1Cas9_Esv	27°C	C2	0	1	C2-1	373	no_indel	Wild-type	Allele 1	A	T	G	A	C	T	C	A	T	A	T	T	A	G	T	A	T	T	T	C	T	G	T	T	G	G	T	T	T	G	A	A	C	A	T	T	T	C
											Allele 2	A	T	G	A	C	T	C	A	T	A	T	T	A	G	T	A	T	T	T	C	T	G	T	T	G	G	T	T	T	G	A	A	C	A	T	T	T	C
							C2-2	327	no_indel	Wild-type	Allele 1	A	T	G	A	C	T	C	A	T	A	T	T	A	G	T	A	T	T	T	C	T	G	T	T	G	G	T	T	T	G	A	A	C	A	T	T	T	C
											Allele 2	A	T	G	A	C	T	C	A	T	A	T	T	A	G	T	A	T	T	T	C	T	G	T	T	G	G	T	T	T	G	A	A	C	A	T	T	T	C
	3	St1Cas9_Esv	27°C	C3	0	1	C3-1	296	no_indel	Wild-type	Allele 1	A	T	G	A	C	T	C	A	T	A	T	T	A	G	T	A	T	T	T	C	T	G	T	T	G	G	T	T	T	G	A	A	C	A	T	T	T	C
											Allele 2	A	T	G	A	C	T	C	A	T	A	T	T	A	G	T	A	T	T	T	C	T	G	T	T	G	G	T	T	T	G	A	A	C	A	T	T	T	C
							C3-2	450	no_indel	Wild-type	Allele 1	A	T	G	A	C	T	C	A	T	A	T	T	A	G	T	A	T	T	T	C	T	G	T	T	G	G	T	T	T	G	A	A	C	A	T	T	T	C
											Allele 2	A	T	G	A	C	T	C	A	T	A	T	T	A	G	T	A	T	T	T	C	T	G	T	T	G	G	T	T	T	G	A	A	C	A	T	T	T	C
							C3-3	197	no_indel	Wild-type	Allele 1	A	T	G	A	C	T	C	A	T	A	T	T	A	G	T	A	T	T	T	C	T	G	T	T	G	G	T	T	T	G	A	A	C	A	T	T	T	C
											Allele 2	A	T	G	A	C	T	C	A	T	A	T	T	A	G	T	A	T	T	T	C	T	G	T	T	G	G	T	T	T	G	A	A	C	A	T	T	T	C
	3	St1Cas9_Esv	27°C	C4	0	1	C4-1	374	no_indel	Wild-type	Allele 1	A	T	G	A	C	T	C	A	T	A	T	T	A	G	T	A	T	T	T	C	T	G	T	T	G	G	T	T	T	G	A	A	C	A	T	T	T	C
											Allele 2	A	T	G	A	C	T	C	A	T	A	T	T	A	G	T	A	T	T	T	C	T	G	T	T	G	G	T	T	T	G	A	A	C	A	T	T	T	C
							C4-2	212	no_indel	Wild-type	Allele 1	A	T	G	A	C	T	C	A	T	A	T	T	A	G	T	A	T	T	T	C	T	G	T	T	G	G	T	T	T	G	A	A	C	A	T	T	T	C
											Allele 2	A	T	G	A	C	T	C	A	T	A	T	T	A	G	T	A	T	T	T	C	T	G	T	T	G	G	T	T	T	G	A	A	C	A	T	T	T	C
	3	St1Cas9_Esv	27°C	C5	0	1	C5-1	360	no_indel	Wild-type	Allele 1	A	T	G	A	C	T	C	A	T	A	T	T	A	G	T	A	T	T	T	C	T	G	T	T	G	G	T	T	T	G	A	A	C	A	T	T	T	C
											Allele 2	A	T	G	A	C	T	C	A	T	A	T	T	A	G	T	A	T	T	T	C	T	G	T	T	G	G	T	T	T	G	A	A	C	A	T	T	T	C
							C5-2	215	no_indel	Wild-type	Allele 1	A	T	G	A	C	T	C	A	T	A	T	T	A	G	T	A	T	T	T	C	T	G	T	T	G	G	T	T	T	G	A	A	C	A	T	T	T	C
											Allele 2	A	T	G	A	C	T	C	A	T	A	T	T	A	G	T	A	T	T	T	C	T	G	T	T	G	G	T	T	T	G	A	A	C	A	T	T	T	C
							C5-3	290	no_indel	Wild-type	Allele 1	A	T	G	A	C	T	C	A	T	A	T	T	A	G	T	A	T	T	T	C	T	G	T	T	G	G	T	T	T	G	A	A	C	A	T	T	T	C
											Allele 2	A	T	G	A	C	T	C	A	T	A	T	T	A	G	T	A	T	T	T	C	T	G	T	T	G	G	T	T	T	G	A	A	C	A	T	T	T	C
	3	St1Cas9_Esv	27°C	C6	0	0	na
	3	St1Cas9_Esv	27°C	C7	0	1	C7-1	309	no_indel	Wild-type	Allele 1	A	T	G	A	C	T	C	A	T	A	T	T	A	G	T	A	T	T	T	C	T	G	T	T	G	G	T	T	T	G	A	A	C	A	T	T	T	C
											Allele 2	A	T	G	A	C	T	C	A	T	A	T	T	A	G	T	A	T	T	T	C	T	G	T	T	G	G	T	T	T	G	A	A	C	A	T	T	T	C
							C7-2	345	no_indel	Wild-type	Allele 1	A	T	G	A	C	T	C	A	T	A	T	T	A	G	T	A	T	T	T	C	T	G	T	T	G	G	T	T	T	G	A	A	C	A	T	T	T	C
											Allele 2	A	T	G	A	C	T	C	A	T	A	T	T	A	G	T	A	T	T	T	C	T	G	T	T	G	G	T	T	T	G	A	A	C	A	T	T	T	C
							C7-3	255	no_indel	Wild-type	Allele 1	A	T	G	A	C	T	C	A	T	A	T	T	A	G	T	A	T	T	T	C	T	G	T	T	G	G	T	T	T	G	A	A	C	A	T	T	T	C
											Allele 2	A	T	G	A	C	T	C	A	T	A	T	T	A	G	T	A	T	T	T	C	T	G	T	T	G	G	T	T	T	G	A	A	C	A	T	T	T	C
	3	St1Cas9_Esv	27°C	C7	0	0	na
	3	St1Cas9_Esv	27°C	C8	0	0	na
	3	St1Cas9_Esv	27°C	C9	0	0	na
	3	St1Cas9_Esv	27°C	C10	0	0	na
	3	St1Cas9_Esv	27°C	C11	0	0	na
	3	St1Cas9_Esv	27°C	C12	0	0	na
	3	St1Cas9_Esv	27°C	C13	0	0	na
	3	St1Cas9_Esv	27°C	C14	0	0	na
	3	St1Cas9_Esv	27°C	C15	0	0	na
	3	St1Cas9_Esv	27°C	C16	0	0	na
	3	St1Cas9_Esv	27°C	C17	0	0	na
	3	St1Cas9_Esv	27°C	C18	0	0	na
	3	St1Cas9_Esv	27°C	C19	0	0	na
	3	St1Cas9_Esv	27°C	C20	0	0	na
	3	St1Cas9_Esv	27°C	C21	0	0	na
	3	St1Cas9_Esv	27°C	C22	0	0	na
	3	St1Cas9_Esv	27°C	C23	0	0	na
	3	St1Cas9_Esv	27°C	C24	0	0	na
	3	St1Cas9_Esv	27°C	C25	0	0	na
	3	St1Cas9_Esv	37°C	C1	0	1	C1-1	343	no_indel	Wild-type	Allele 1	A	T	G	A	C	T	C	A	T	A	T	T	A	G	T	A	T	T	T	C	T	G	T	T	G	G	T	T	T	G	A	A	C	A	T	T	T	C
											Allele 2	A	T	G	A	C	T	C	A	T	A	T	T	A	G	T	A	T	T	T	C	T	G	T	T	G	G	T	T	T	G	A	A	C	A	T	T	T	C
							C1-2	307	no_indel	Wild-type	Allele 1	A	T	G	A	C	T	C	A	T	A	T	T	A	G	T	A	T	T	T	C	T	G	T	T	G	G	T	T	T	G	A	A	C	A	T	T	T	C
											Allele 2	A	T	G	A	C	T	C	A	T	A	T	T	A	G	T	A	T	T	T	C	T	G	T	T	G	G	T	T	T	G	A	A	C	A	T	T	T	C
	3	St1Cas9_Esv	37°C	C2	0	1	C2-1	345	no_indel	Wild-type	Allele 1	A	T	G	A	C	T	C	A	T	A	T	T	A	G	T	A	T	T	T	C	T	G	T	T	G	G	T	T	T	G	A	A	C	A	T	T	T	C
											Allele 2	A	T	G	A	C	T	C	A	T	A	T	T	A	G	T	A	T	T	T	C	T	G	T	T	G	G	T	T	T	G	A	A	C	A	T	T	T	C
							C2-2	241	no_indel	Wild-type	Allele 1	A	T	G	A	C	T	C	A	T	A	T	T	A	G	T	A	T	T	T	C	T	G	T	T	G	G	T	T	T	G	A	A	C	A	T	T	T	C
											Allele 2	A	T	G	A	C	T	C	A	T	A	T	T	A	G	T	A	T	T	T	C	T	G	T	T	G	G	T	T	T	G	A	A	C	A	T	T	T	C
							C2-3	267	no_indel	Wild-type	Allele 1	A	T	G	A	C	T	C	A	T	A	T	T	A	G	T	A	T	T	T	C	T	G	T	T	G	G	T	T	T	G	A	A	C	A	T	T	T	C
											Allele 2	A	T	G	A	C	T	C	A	T	A	T	T	A	G	T	A	T	T	T	C	T	G	T	T	G	G	T	T	T	G	A	A	C	A	T	T	T	C
	3	St1Cas9_Esv	37°C	C3	0	1	C3-1	347	no_indel	Wild-type	Allele 1	A	T	G	A	C	T	C	A	T	A	T	T	A	G	T	A	T	T	T	C	T	G	T	T	G	G	T	T	T	G	A	A	C	A	T	T	T	C
											Allele 2	A	T	G	A	C	T	C	A	T	A	T	T	A	G	T	A	T	T	T	C	T	G	T	T	G	G	T	T	T	G	A	A	C	A	T	T	T	C
							C3-2	333	no_indel	Wild-type	Allele 1	A	T	G	A	C	T	C	A	T	A	T	T	A	G	T	A	T	T	T	C	T	G	T	T	G	G	T	T	T	G	A	A	C	A	T	T	T	C
											Allele 2	A	T	G	A	C	T	C	A	T	A	T	T	A	G	T	A	T	T	T	C	T	G	T	T	G	G	T	T	T	G	A	A	C	A	T	T	T	C
	3	St1Cas9_Esv	37°C	C4	1	1	C4-1	226	no_indel	Wild-type	Allele 1	A	T	G	A	C	T	C	A	T	A	T	T	A	G	T	A	T	T	T	C	T	G	T	T	G	G	T	T	T	G	A	A	C	A	T	T	T	C
											Allele 2	A	T	G	A	C	T	C	A	T	A	T	T	A	G	T	A	T	T	T	C	T	G	T	T	G	G	T	T	T	G	A	A	C	A	T	T	T	C
							C4-2	305	no_indel	Wild-type	Allele 1	A	T	G	A	C	T	C	A	T	A	T	T	A	G	T	A	T	T	T	C	T	G	T	T	G	G	T	T	T	G	A	A	C	A	T	T	T	C
											Allele 2	A	T	G	A	C	T	C	A	T	A	T	T	A	G	T	A	T	T	T	C	T	G	T	T	G	G	T	T	T	G	A	A	C	A	T	T	T	C
	3	St1Cas9_Esv	37°C	C5	0	1	C5-1	284	no_indel	Wild-type	Allele 1	A	T	G	A	C	T	C	A	T	A	T	T	A	G	T	A	T	T	T	C	T	G	T	T	G	G	T	T	T	G	A	A	C	A	T	T	T	C
											Allele 2	A	T	G	A	C	T	C	A	T	A	T	T	A	G	T	A	T	T	T	C	T	G	T	T	G	G	T	T	T	G	A	A	C	A	T	T	T	C
	3	St1Cas9_Esv	37°C	C6	0	0	na
	3	St1Cas9_Esv	37°C	C7	0	1	C7-1	322	no_indel	Wild-type	Allele 1	A	T	G	A	C	T	C	A	T	A	T	T	A	G	T	A	T	T	T	C	T	G	T	T	G	G	T	T	T	G	A	A	C	A	T	T	T	C
											Allele 2	A	T	G	A	C	T	C	A	T	A	T	T	A	G	T	A	T	T	T	C	T	G	T	T	G	G	T	T	T	G	A	A	C	A	T	T	T	C
	3	St1Cas9_Esv	37°C	C8	0	0	na
	3	St1Cas9_Esv	37°C	C9	0	0	na
	3	St1Cas9_Esv	37°C	C10	0	0	na
	3	St1Cas9_Esv	37°C	C11	0	0	na
	3	St1Cas9_Esv	37°C	C12	0	0	na
	3	St1Cas9_Esv	37°C	C13	0	0	na
	3	St1Cas9_Esv	37°C	C14	0	0	na
	3	St1Cas9_Esv	37°C	C15	0	0	na
	3	St1Cas9_Esv	37°C	C16	0	0	na
	3	St1Cas9_Esv	37°C	C17	0	0	na
	3	St1Cas9_Esv	37°C	C18	0	0	na
	3	St1Cas9_Esv	37°C	C19	0	0	na
	3	St1Cas9_Esv	37°C	C20	0	0	na
	3	St1Cas9_Esv	37°C	C21	0	0	na
	3	St1Cas9_Esv	37°C	C22	0	0	na
	3	St1Cas9_Esv	37°C	C23	0	0	na
	3	St1Cas9_Esv	37°C	C24	0	0	na
	3	St1Cas9_Esv	37°C	C25	0	0	na
	4	St1Cas9_Esv	27°C	C1	0	0	na
	4	St1Cas9_Esv	27°C	C2	0	0	na
	4	St1Cas9_Esv	27°C	C3	0	0	na
	4	St1Cas9_Esv	37°C	C4	0	1	C4-1	552	no_indel	Wild-type	Allele 1	A	T	G	A	C	T	C	A	T	A	T	T	A	G	T	A	T	T	T	C	T	G	T	T	G	G	T	T	T	G	A	A	C	A	T	T	T	C
											Allele 2	A	T	G	A	C	T	C	A	T	A	T	T	A	G	T	A	T	T	T	C	T	G	T	T	G	G	T	T	T	G	A	A	C	A	T	T	T	C
							C4-2	471	no_indel	Wild-type	Allele 1	A	T	G	A	C	T	C	A	T	A	T	T	A	G	T	A	T	T	T	C	T	G	T	T	G	G	T	T	T	G	A	A	C	A	T	T	T	C
											Allele 2	A	T	G	A	C	T	C	A	T	A	T	T	A	G	T	A	T	T	T	C	T	G	T	T	G	G	T	T	T	G	A	A	C	A	T	T	T	C
	4	St1Cas9_Esv	37°C	C5	0	1	C5-1	405	no_indel	Wild-type	Allele 1	A	T	G	A	C	T	C	A	T	A	T	T	A	G	T	A	T	T	T	C	T	G	T	T	G	G	T	T	T	G	A	A	C	A	T	T	T	C
											Allele 2	A	T	G	A	C	T	C	A	T	A	T	T	A	G	T	A	T	T	T	C	T	G	T	T	G	G	T	T	T	G	A	A	C	A	T	T	T	C
	4	St1Cas9_Esv	37°C	C6	0	1	C6-1	378	no_indel	Wild-type	Allele 1	A	T	G	A	C	T	C	A	T	A	T	T	A	G	T	A	T	T	T	C	T	G	T	T	G	G	T	T	T	G	A	A	C	A	T	T	T	C
											Allele 2	A	T	G	A	C	T	C	A	T	A	T	T	A	G	T	A	T	T	T	C	T	G	T	T	G	G	T	T	T	G	A	A	C	A	T	T	T	C
							C6-2	385	no_indel	Wild-type	Allele 1	A	T	G	A	C	T	C	A	T	A	T	T	A	G	T	A	T	T	T	C	T	G	T	T	G	G	T	T	T	G	A	A	C	A	T	T	T	C
											Allele 2	A	T	G	A	C	T	C	A	T	A	T	T	A	G	T	A	T	T	T	C	T	G	T	T	G	G	T	T	T	G	A	A	C	A	T	T	T	C
	4	St1Cas9_Esv	37°C	C7	0	1	C7-1	279	no_indel	Wild-type	Allele 1	A	T	G	A	C	T	C	A	T	A	T	T	A	G	T	A	T	T	T	C	T	G	T	T	G	G	T	T	T	G	A	A	C	A	T	T	T	C
											Allele 2	A	T	G	A	C	T	C	A	T	A	T	T	A	G	T	A	T	T	T	C	T	G	T	T	G	G	T	T	T	G	A	A	C	A	T	T	T	C
	4	St1Cas9_Esv	27°C	C8	0	0	na
	4	St1Cas9_Esv	27°C	C9	0	0	na
	4	St1Cas9_Esv	27°C	C10	0	0	na
	4	St1Cas9_Esv	27°C	C11	0	0	na
	4	St1Cas9_Esv	27°C	C12	0	0	na
	4	St1Cas9_Esv	27°C	C13	0	0	na
	4	St1Cas9_Esv	27°C	C14	0	0	na
	4	St1Cas9_Esv	27°C	C15	0	0	na
	4	St1Cas9_Esv	27°C	C16	0	0	na
	4	St1Cas9_Esv	27°C	C17	0	0	na
	4	St1Cas9_Esv	27°C	C18	0	0	na
	4	St1Cas9_Esv	27°C	C19	0	0	na
	4	St1Cas9_Esv	27°C	C20	0	0	na
	4	St1Cas9_Esv	27°C	C21	0	0	na
	4	St1Cas9_Esv	27°C	C22	0	0	na
	4	St1Cas9_Esv	27°C	C23	0	0	na
	4	St1Cas9_Esv	27°C	C24	0	0	na
	4	St1Cas9_Esv	27°C	C25	0	0	na
	4	St1Cas9_Esv	37°C	C1	0	1	C1-1	274	no_indel	Wild-type	Allele 1	A	T	G	A	C	T	C	A	T	A	T	T	A	G	T	A	T	T	T	C	T	G	T	T	G	G	T	T	T	G	A	A	C	A	T	T	T	C
											Allele 2	A	T	G	A	C	T	C	A	T	A	T	T	A	G	T	A	T	T	T	C	T	G	T	T	G	G	T	T	T	G	A	A	C	A	T	T	T	C
	4	St1Cas9_Esv	37°C	C2	0	1	C2-1	328	no_indel	Wild-type	Allele 1	A	T	G	A	C	T	C	A	T	A	T	T	A	G	T	A	T	T	T	C	T	G	T	T	G	G	T	T	T	G	A	A	C	A	T	T	T	C
											Allele 2	A	T	G	A	C	T	C	A	T	A	T	T	A	G	T	A	T	T	T	C	T	G	T	T	G	G	T	T	T	G	A	A	C	A	T	T	T	C
							C2-2	318	no_indel	Wild-type	Allele 1	A	T	G	A	C	T	C	A	T	A	T	T	A	G	T	A	T	T	T	C	T	G	T	T	G	G	T	T	T	G	A	A	C	A	T	T	T	C
											Allele 2	A	T	G	A	C	T	C	A	T	A	T	T	A	G	T	A	T	T	T	C	T	G	T	T	G	G	T	T	T	G	A	A	C	A	T	T	T	C
							C2-3	432	no_indel	Wild-type	Allele 1	A	T	G	A	C	T	C	A	T	A	T	T	A	G	T	A	T	T	T	C	T	G	T	T	G	G	T	T	T	G	A	A	C	A	T	T	T	C
											Allele 2	A	T	G	A	C	T	C	A	T	A	T	T	A	G	T	A	T	T	T	C	T	G	T	T	G	G	T	T	T	G	A	A	C	A	T	T	T	C
	4	St1Cas9_Esv	37°C	C3	0	1	C3-1	391	no_indel	Wild-type	Allele 1	A	T	G	A	C	T	C	A	T	A	T	T	A	G	T	A	T	T	T	C	T	G	T	T	G	G	T	T	T	G	A	A	C	A	T	T	T	C
											Allele 2	A	T	G	A	C	T	C	A	T	A	T	T	A	G	T	A	T	T	T	C	T	G	T	T	G	G	T	T	T	G	A	A	C	A	T	T	T	C
							C3-2	607	no_indel	Wild-type	Allele 1	A	T	G	A	C	T	C	A	T	A	T	T	A	G	T	A	T	T	T	C	T	G	T	T	G	G	T	T	T	G	A	A	C	A	T	T	T	C
											Allele 2	A	T	G	A	C	T	C	A	T	A	T	T	A	G	T	A	T	T	T	C	T	G	T	T	G	G	T	T	T	G	A	A	C	A	T	T	T	C
							C3-3	448	no_indel	Wild-type	Allele 1	A	T	G	A	C	T	C	A	T	A	T	T	A	G	T	A	T	T	T	C	T	G	T	T	G	G	T	T	T	G	A	A	C	A	T	T	T	C
											Allele 2	A	T	G	A	C	T	C	A	T	A	T	T	A	G	T	A	T	T	T	C	T	G	T	T	G	G	T	T	T	G	A	A	C	A	T	T	T	C
	4	St1Cas9_Esv	37°C	C4	0	1	C4-1	365	no_indel	Wild-type	Allele 1	A	T	G	A	C	T	C	A	T	A	T	T	A	G	T	A	T	T	T	C	T	G	T	T	G	G	T	T	T	G	A	A	C	A	T	T	T	C
											Allele 2	A	T	G	A	C	T	C	A	T	A	T	T	A	G	T	A	T	T	T	C	T	G	T	T	G	G	T	T	T	G	A	A	C	A	T	T	T	C
							C4-2	422	no_indel	Wild-type	Allele 1	A	T	G	A	C	T	C	A	T	A	T	T	A	G	T	A	T	T	T	C	T	G	T	T	G	G	T	T	T	G	A	A	C	A	T	T	T	C
											Allele 2	A	T	G	A	C	T	C	A	T	A	T	T	A	G	T	A	T	T	T	C	T	G	T	T	G	G	T	T	T	G	A	A	C	A	T	T	T	C
	4	St1Cas9_Esv	37°C	C5	0	0	na
	4	St1Cas9_Esv	37°C	C6	0	1	C6-1	431	no_indel	Wild-type	Allele 1	A	T	G	A	C	T	C	A	T	A	T	T	A	G	T	A	T	T	T	C	T	G	T	T	G	G	T	T	T	G	A	A	C	A	T	T	T	C
											Allele 2	A	T	G	A	C	T	C	A	T	A	T	T	A	G	T	A	T	T	T	C	T	G	T	T	G	G	T	T	T	G	A	A	C	A	T	T	T	C
							C6-2	15	no_indel	Wild-type	Allele 1	A	T	G	A	C	T	C	A	T	A	T	T	A	G	T	A	T	T	T	C	T	G	T	T	G	G	T	T	T	G	A	A	C	A	T	T	T	C
											Allele 2	A	T	G	A	C	T	C	A	T	A	T	T	A	G	T	A	T	T	T	C	T	G	T	T	G	G	T	T	T	G	A	A	C	A	T	T	T	C
							C6-3	508	no_indel	Wild-type	Allele 1	A	T	G	A	C	T	C	A	T	A	T	T	A	G	T	A	T	T	T	C	T	G	T	T	G	G	T	T	T	G	A	A	C	A	T	T	T	C
											Allele 2	A	T	G	A	C	T	C	A	T	A	T	T	A	G	T	A	T	T	T	C	T	G	T	T	G	G	T	T	T	G	A	A	C	A	T	T	T	C
	4	St1Cas9_Esv	37°C	C7	0	1	C7-1	347	no_indel	Wild-type	Allele 1	A	T	G	A	C	T	C	A	T	A	T	T	A	G	T	A	T	T	T	C	T	G	T	T	G	G	T	T	T	G	A	A	C	A	T	T	T	C
											Allele 2	A	T	G	A	C	T	C	A	T	A	T	T	A	G	T	A	T	T	T	C	T	G	T	T	G	G	T	T	T	G	A	A	C	A	T	T	T	C
	4	St1Cas9_Esv	37°C	C8	0	1	C8-1	224	no_indel	Wild-type	Allele 1	A	T	G	A	C	T	C	A	T	A	T	T	A	G	T	A	T	T	T	C	T	G	T	T	G	G	T	T	T	G	A	A	C	A	T	T	T	C
											Allele 2	A	T	G	A	C	T	C	A	T	A	T	T	A	G	T	A	T	T	T	C	T	G	T	T	G	G	T	T	T	G	A	A	C	A	T	T	T	C
	4	St1Cas9_Esv	37°C	C9	0	0	na
	4	St1Cas9_Esv	37°C	C10	0	0	na
	4	St1Cas9_Esv	37°C	C11	0	0	na
	4	St1Cas9_Esv	37°C	C12	0	0	na
	4	St1Cas9_Esv	37°C	C13	0	0	na
	4	St1Cas9_Esv	37°C	C14	0	0	na
	4	St1Cas9_Esv	37°C	C15	0	0	na
	4	St1Cas9_Esv	37°C	C16	0	0	na
	4	St1Cas9_Esv	37°C	C17	0	0	na
	4	St1Cas9_Esv	37°C	C18	0	0	na
	4	St1Cas9_Esv	37°C	C19	0	0	na
	4	St1Cas9_Esv	37°C	C20	0	0	na
	4	St1Cas9_Esv	37°C	C21	0	0	na
	4	St1Cas9_Esv	37°C	C22	0	0	na
	4	St1Cas9_Esv	37°C	C23	0	0	na
	4	St1Cas9_Esv	37°C	C24	0	0	na
	4	St1Cas9_Esv	37°C	C25	0	0	na
	5	St1Cas9_Esv	27°C	C1	0	1	C1-1	234	no_indel	Wild-type	Allele 1	A	T	G	A	C	T	C	A	T	A	T	T	A	G	T	A	T	T	T	C	T	G	T	T	G	G	T	T	T	G	A	A	C	A	T	T	T	C
											Allele 2	A	T	G	A	C	T	C	A	T	A	T	T	A	G	T	A	T	T	T	C	T	G	T	T	G	G	T	T	T	G	A	A	C	A	T	T	T	C
							C1-2	324	no_indel	Wild-type	Allele 1	A	T	G	A	C	T	C	A	T	A	T	T	A	G	T	A	T	T	T	C	T	G	T	T	G	G	T	T	T	G	A	A	C	A	T	T	T	C
											Allele 2	A	T	G	A	C	T	C	A	T	A	T	T	A	G	T	A	T	T	T	C	T	G	T	T	G	G	T	T	T	G	A	A	C	A	T	T	T	C
							C1-3	248	no_indel	Wild-type	Allele 1	A	T	G	A	C	T	C	A	T	A	T	T	A	G	T	A	T	T	T	C	T	G	T	T	G	G	T	T	T	G	A	A	C	A	T	T	T	C
											Allele 2	A	T	G	A	C	T	C	A	T	A	T	T	A	G	T	A	T	T	T	C	T	G	T	T	G	G	T	T	T	G	A	A	C	A	T	T	T	C
	5	St1Cas9_Esv	27°C	C2	0	1	C2-1	399	no_indel	Wild-type	Allele 1	A	T	G	A	C	T	C	A	T	A	T	T	A	G	T	A	T	T	T	C	T	G	T	T	G	G	T	T	T	G	A	A	C	A	T	T	T	C
											Allele 2	A	T	G	A	C	T	C	A	T	A	T	T	A	G	T	A	T	T	T	C	T	G	T	T	G	G	T	T	T	G	A	A	C	A	T	T	T	C
							C2-2	99	no_indel	Wild-type	Allele 1	A	T	G	A	C	T	C	A	T	A	T	T	A	G	T	A	T	T	T	C	T	G	T	T	G	G	T	T	T	G	A	A	C	A	T	T	T	C
											Allele 2	A	T	G	A	C	T	C	A	T	A	T	T	A	G	T	A	T	T	T	C	T	G	T	T	G	G	T	T	T	G	A	A	C	A	T	T	T	C
							C2-3	411	no_indel	Wild-type	Allele 1	A	T	G	A	C	T	C	A	T	A	T	T	A	G	T	A	T	T	T	C	T	G	T	T	G	G	T	T	T	G	A	A	C	A	T	T	T	C
											Allele 2	A	T	G	A	C	T	C	A	T	A	T	T	A	G	T	A	T	T	T	C	T	G	T	T	G	G	T	T	T	G	A	A	C	A	T	T	T	C
							C2-4	74	no_indel	Wild-type	Allele 1	A	T	G	A	C	T	C	A	T	A	T	T	A	G	T	A	T	T	T	C	T	G	T	T	G	G	T	T	T	G	A	A	C	A	T	T	T	C
											Allele 2	A	T	G	A	C	T	C	A	T	A	T	T	A	G	T	A	T	T	T	C	T	G	T	T	G	G	T	T	T	G	A	A	C	A	T	T	T	C
	5	St1Cas9_Esv	27°C	C3	0	0	na
	5	St1Cas9_Esv	27°C	C4	0	0	na
	5	St1Cas9_Esv	27°C	C5	0	0	na
	5	St1Cas9_Esv	27°C	C6	0	0	na
	5	St1Cas9_Esv	27°C	C7	0	0	na
	5	St1Cas9_Esv	27°C	C8	0	0	na
	5	St1Cas9_Esv	27°C	C9	0	0	na
	5	St1Cas9_Esv	27°C	C10	0	0	na
	5	St1Cas9_Esv	27°C	C11	0	0	na
	5	St1Cas9_Esv	27°C	C12	0	0	na
	5	St1Cas9_Esv	27°C	C13	0	0	na
	5	St1Cas9_Esv	27°C	C14	0	0	na
	5	St1Cas9_Esv	27°C	C15	0	0	na
	5	St1Cas9_Esv	27°C	C16	0	0	na
	5	St1Cas9_Esv	27°C	C17	0	0	na
	5	St1Cas9_Esv	27°C	C18	0	0	na
	5	St1Cas9_Esv	27°C	C19	0	0	na
	5	St1Cas9_Esv	27°C	C20	0	0	na
	5	St1Cas9_Esv	27°C	C21	0	0	na
	5	St1Cas9_Esv	27°C	C22	0	0	na
	5	St1Cas9_Esv	27°C	C23	0	0	na
	5	St1Cas9_Esv	27°C	C24	0	0	na
	5	St1Cas9_Esv	27°C	C25	0	0	na
	5	St1Cas9_Esv	37°C	C1	0	1	C1-1	57	no_indel	Wild-type	Allele 1	A	T	G	A	C	T	C	A	T	A	T	T	A	G	T	A	T	T	T	C	T	G	T	T	G	G	T	T	T	G	A	A	C	A	T	T	T	C
											Allele 2	A	T	G	A	C	T	C	A	T	A	T	T	A	G	T	A	T	T	T	C	T	G	T	T	G	G	T	T	T	G	A	A	C	A	T	T	T	C
							C1-2	54	no_indel	Wild-type	Allele 1	A	T	G	A	C	T	C	A	T	A	T	T	A	G	T	A	T	T	T	C	T	G	T	T	G	G	T	T	T	G	A	A	C	A	T	T	T	C
											Allele 2	A	T	G	A	C	T	C	A	T	A	T	T	A	G	T	A	T	T	T	C	T	G	T	T	G	G	T	T	T	G	A	A	C	A	T	T	T	C
	5	St1Cas9_Esv	37°C	C2	0	0	na
	5	St1Cas9_Esv	37°C	C4	0	0	na
	5	St1Cas9_Esv	37°C	C5	0	0	na
	5	St1Cas9_Esv	37°C	C6	0	0	na
	5	St1Cas9_Esv	37°C	C7	0	0	na
	5	St1Cas9_Esv	37°C	C8	0	0	na
	5	St1Cas9_Esv	37°C	C9	0	0	na
	5	St1Cas9_Esv	37°C	C10	0	0	na
	5	St1Cas9_Esv	37°C	C11	0	0	na
	5	St1Cas9_Esv	37°C	C12	0	0	na
	5	St1Cas9_Esv	37°C	C13	0	0	na
	5	St1Cas9_Esv	37°C	C14	0	0	na
	5	St1Cas9_Esv	37°C	C15	0	0	na
	5	St1Cas9_Esv	37°C	C16	0	0	na
	5	St1Cas9_Esv	37°C	C17	0	0	na
	5	St1Cas9_Esv	37°C	C18	0	0	na
	5	St1Cas9_Esv	37°C	C19	0	0	na
	5	St1Cas9_Esv	37°C	C20	0	0	na
	5	St1Cas9_Esv	37°C	C21	0	0	na
	5	St1Cas9_Esv	37°C	C22	0	0	na
	5	St1Cas9_Esv	37°C	C23	0	0	na
	5	St1Cas9_Esv	37°C	C24	0	0	na
	5	St1Cas9_Esv	37°C	C25	0	0	na
[truncated: 44 more columns]

## Sheet: SpCas9
	Assessing activity of different Cas9 and Cas12a proteins at different temperatures
	Replicate	RGEN	Temp.	Explant	Visual Scoring	HygR	Event	On-Target
								Reads	Edition	Editing Pattern	Allele																																			B1	B2	B3	B4
												19	20	21	22	23	24	25	26	27	28	29	30	31	32	33	34	35	36	37	38	39	40	41	42	43	44	45	46	47	48	49	50	51	52	53	54	55	56
				Performer 7	0	0			no_indel	Wild-type	Allele 1	G	T	T	G	G	A	G	C	T	T	A	T	C	C	C	A	A	C	A	T	A	C	A	G	A	A	C	T	T	G	T	T	T	G	G	C	G	A
											Allele 2	G	T	T	G	G	A	G	C	T	T	A	T	C	C	C	A	A	C	A	T	A	C	A	G	A	A	C	T	T	G	T	T	T	G	G	C	G	A
	1	SpCas9	27°C	C1	0	0	na
	1	SpCas9	27°C	C2	1	1	C2-1	164	65D4	Biallelic homozygous	Allele 1	G	T	T	G	G	A	G	C	T	T	A	T	C	C	C	A	A	C	A	T	A	C	A	G	A	A	C	T	T	G	T	T	T	G	G	C	G	A
									65D4		Allele 2	G	T	T	G	G	A	G	C	T	T	A	T	C	C	C	A	A	C	A	T	A	C	A	G	A	A	C	T	T	G	T	T	T	G	G	C	G	A
							C2-2	328	65D4	Biallelic homozygous	Allele 1	G	T	T	G	G	A	G	C	T	T	A	T	C	C	C	A	A	C	A	T	A	C	A	G	A	A	C	T	T	G	T	T	T	G	G	C	G	A
									65D4		Allele 2	G	T	T	G	G	A	G	C	T	T	A	T	C	C	C	A	A	C	A	T	A	C	A	G	A	A	C	T	T	G	T	T	T	G	G	C	G	A
	1	SpCas9	27°C	C3	1	1	C3-1	na	na	na	na
	1	SpCas9	27°C	C4	0	0	na
	1	SpCas9	27°C	C5	0	0	na
	1	SpCas9	27°C	C6	1	1	C6-1	488	66D3	Biallelic homozygous	Allele 1	G	T	T	G	G	A	G	C	T	T	A	T	C	C	C	A	A	C	A	T	A	C	A	G	A	A	C	T	T	G	T	T	T	G	G	C	G	A
									66D3		Allele 2	G	T	T	G	G	A	G	C	T	T	A	T	C	C	C	A	A	C	A	T	A	C	A	G	A	A	C	T	T	G	T	T	T	G	G	C	G	A
							C6-2	292	66D3	Biallelic homozygous	Allele 1	G	T	T	G	G	A	G	C	T	T	A	T	C	C	C	A	A	C	A	T	A	C	A	G	A	A	C	T	T	G	T	T	T	G	G	C	G	A
									66D3		Allele 2	G	T	T	G	G	A	G	C	T	T	A	T	C	C	C	A	A	C	A	T	A	C	A	G	A	A	C	T	T	G	T	T	T	G	G	C	G	A
							C6-3	387	no_indel	Wild-type	Allele 1	G	T	T	G	G	A	G	C	T	T	A	T	C	C	C	A	A	C	A	T	A	C	A	G	A	A	C	T	T	G	T	T	T	G	G	C	G	A
											Allele 2	G	T	T	G	G	A	G	C	T	T	A	T	C	C	C	A	A	C	A	T	A	C	A	G	A	A	C	T	T	G	T	T	T	G	G	C	G	A
	1	SpCas9	27°C	C7	0	1	C7-1	171	no_indel	Wild-type	Allele 1	G	T	T	G	G	A	G	C	T	T	A	T	C	C	C	A	A	C	A	T	A	C	A	G	A	A	C	T	T	G	T	T	T	G	G	C	G	A
											Allele 2	G	T	T	G	G	A	G	C	T	T	A	T	C	C	C	A	A	C	A	T	A	C	A	G	A	A	C	T	T	G	T	T	T	G	G	C	G	A
	1	SpCas9	27°C	C8	0	1	C8-1	215	no_indel	MULTIPLE	M	G	T	T	G	G	A	G	C	T	T	A	T	C	C	C	A	A	C	A	T	A	C	A	G	A	A	C	T	T	G	T	T	T	G	G	C	G	A
								32	66D3		M	G	T	T	G	G	A	G	C	T	T	A	T	C	C	C	A	A	C	A	T	A	C	A	G	A	A	C	T	T	G	T	T	T	G	G	C	G	A
								27	69I1		M	G	T	T	G	G	A	G	C	T	T	A	T	C	C	C	A	A	C	A	T	A	C	A	G	A	A	C	T	T	G	T	T	T	G	G	C	G	A
								27	64D5		M	G	T	T	G	G	A	G	C	T	T	A	T	C	C	C	A	A	C	A	T	A	C	A	G	A	A	C	T	T	G	T	T	T	G	G	C	G	A
								26	65D4		M	G	T	T	G	G	A	G	C	T	T	A	T	C	C	C	A	A	C	A	T	A	C	A	G	A	A	C	T	T	G	T	T	T	G	G	C	G	A
								18	57D13		M	G	T	T	G	G	A	G	C	T	T	A	T	C	C	C	A	A	C	A	T	A	C	A	G	A	A	C	T	T	G	T	T	T	G	G	C	G	A
								15	63D5		M	G	T	T	G	G	A	G	C	T	T	A	T	C	C	C	A	A	C	A	T	A	C	A	G	A	A	C	T	T	G	T	T	T	G	G	C	G	A
	1	SpCas9	27°C	C9	0	1	C9-1	295	no_indel	Wild-type	Allele 1	G	T	T	G	G	A	G	C	T	T	A	T	C	C	C	A	A	C	A	T	A	C	A	G	A	A	C	T	T	G	T	T	T	G	G	C	G	A
											Allele 2	G	T	T	G	G	A	G	C	T	T	A	T	C	C	C	A	A	C	A	T	A	C	A	G	A	A	C	T	T	G	T	T	T	G	G	C	G	A
							C9-2	439	no_indel	Wild-type	Allele 1	G	T	T	G	G	A	G	C	T	T	A	T	C	C	C	A	A	C	A	T	A	C	A	G	A	A	C	T	T	G	T	T	T	G	G	C	G	A
											Allele 2	G	T	T	G	G	A	G	C	T	T	A	T	C	C	C	A	A	C	A	T	A	C	A	G	A	A	C	T	T	G	T	T	T	G	G	C	G	A
							C9-3	293	no_indel	Wild-type	Allele 1	G	T	T	G	G	A	G	C	T	T	A	T	C	C	C	A	A	C	A	T	A	C	A	G	A	A	C	T	T	G	T	T	T	G	G	C	G	A
											Allele 2	G	T	T	G	G	A	G	C	T	T	A	T	C	C	C	A	A	C	A	T	A	C	A	G	A	A	C	T	T	G	T	T	T	G	G	C	G	A
							C9-4	380	no_indel	Wild-type	Allele 1	G	T	T	G	G	A	G	C	T	T	A	T	C	C	C	A	A	C	A	T	A	C	A	G	A	A	C	T	T	G	T	T	T	G	G	C	G	A
											Allele 2	G	T	T	G	G	A	G	C	T	T	A	T	C	C	C	A	A	C	A	T	A	C	A	G	A	A	C	T	T	G	T	T	T	G	G	C	G	A
	1	SpCas9	27°C	C10	0	1	C10-1	155	65D4	Biallelic heterozygous	Allele 1	G	T	T	G	G	A	G	C	T	T	A	T	C	C	C	A	A	C	A	T	A	C	A	G	A	A	C	T	T	G	T	T	T	G	G	C	G	A
								66	64D5		Allele 2	G	T	T	G	G	A	G	C	T	T	A	T	C	C	C	A	A	C	A	T	A	C	A	G	A	A	C	T	T	G	T	T	T	G	G	C	G	A
	1	SpCas9	27°C	C11	0	1	C11-1	317	no_indel	Wild-type	Allele 1	G	T	T	G	G	A	G	C	T	T	A	T	C	C	C	A	A	C	A	T	A	C	A	G	A	A	C	T	T	G	T	T	T	G	G	C	G	A
											Allele 2	G	T	T	G	G	A	G	C	T	T	A	T	C	C	C	A	A	C	A	T	A	C	A	G	A	A	C	T	T	G	T	T	T	G	G	C	G	A
							C11-2	116	no_indel	Wild-type	Allele 1	G	T	T	G	G	A	G	C	T	T	A	T	C	C	C	A	A	C	A	T	A	C	A	G	A	A	C	T	T	G	T	T	T	G	G	C	G	A
											Allele 2	G	T	T	G	G	A	G	C	T	T	A	T	C	C	C	A	A	C	A	T	A	C	A	G	A	A	C	T	T	G	T	T	T	G	G	C	G	A
							C11-3	257	no_indel	Wild-type	Allele 1	G	T	T	G	G	A	G	C	T	T	A	T	C	C	C	A	A	C	A	T	A	C	A	G	A	A	C	T	T	G	T	T	T	G	G	C	G	A
											Allele 2	G	T	T	G	G	A	G	C	T	T	A	T	C	C	C	A	A	C	A	T	A	C	A	G	A	A	C	T	T	G	T	T	T	G	G	C	G	A
							C11-4	275	no_indel	Wild-type	Allele 1	G	T	T	G	G	A	G	C	T	T	A	T	C	C	C	A	A	C	A	T	A	C	A	G	A	A	C	T	T	G	T	T	T	G	G	C	G	A
											Allele 2	G	T	T	G	G	A	G	C	T	T	A	T	C	C	C	A	A	C	A	T	A	C	A	G	A	A	C	T	T	G	T	T	T	G	G	C	G	A
	1	SpCas9	27°C	C12	0	1	C12-1	151	66D3	Monoallelic	Allele 1	G	T	T	G	G	A	G	C	T	T	A	T	C	C	C	A	A	C	A	T	A	C	A	G	A	A	C	T	T	G	T	T	T	G	G	C	G	A
								58	no_indel		Allele 2	G	T	T	G	G	A	G	C	T	T	A	T	C	C	C	A	A	C	A	T	A	C	A	G	A	A	C	T	T	G	T	T	T	G	G	C	G	A
							C12-2	230	65D4	Biallelic heterozygous	Allele 1	G	T	T	G	G	A	G	C	T	T	A	T	C	C	C	A	A	C	A	T	A	C	A	G	A	A	C	T	T	G	T	T	T	G	G	C	G	A
								195	69I1		Allele 2	G	T	T	G	G	A	G	C	T	T	A	T	C	C	C	A	A	C	A	T	A	C	A	G	A	A	C	T	T	G	T	T	T	G	G	C	G	A
							C12-3	215	no_indel	Monoallelic	Allele 1	G	T	T	G	G	A	G	C	T	T	A	T	C	C	C	A	A	C	A	T	A	C	A	G	A	A	C	T	T	G	T	T	T	G	G	C	G	A
								196	69I1		Allele 2	G	T	T	G	G	A	G	C	T	T	A	T	C	C	C	A	A	C	A	T	A	C	A	G	A	A	C	T	T	G	T	T	T	G	G	C	G	A
							C12-4	166	69I1	Monoallelic	Allele 1	G	T	T	G	G	A	G	C	T	T	A	T	C	C	C	A	A	C	A	T	A	C	A	G	A	A	C	T	T	G	T	T	T	G	G	C	G	A
								149	no_indel		Allele 2	G	T	T	G	G	A	G	C	T	T	A	T	C	C	C	A	A	C	A	T	A	C	A	G	A	A	C	T	T	G	T	T	T	G	G	C	G	A
	1	SpCas9	27°C	C13	1	1	C13-1	199	65D4	Biallelic heterozygous	Allele 1	G	T	T	G	G	A	G	C	T	T	A	T	C	C	C	A	A	C	A	T	A	C	A	G	A	A	C	T	T	G	T	T	T	G	G	C	G	A
								197	65D7		Allele 2	G	T	T	G	G	A	G	C	T	T	A	T	C	C	C	A	A	C	A	T	A	C	A	G	A	A	C	T	T	G	T	T	T	G	G	C	G	A
							C13-2	278	64D5	Biallelic homozygous	Allele 1	G	T	T	G	G	A	G	C	T	T	A	T	C	C	C	A	A	C	A	T	A	C	A	G	A	A	C	T	T	G	T	T	T	G	G	C	G	A
									64D5		Allele 2	G	T	T	G	G	A	G	C	T	T	A	T	C	C	C	A	A	C	A	T	A	C	A	G	A	A	C	T	T	G	T	T	T	G	G	C	G	A
							C13-3	247	62D22	Biallelic heterozygous	Allele 1	G	T	T	G	G	A	G	C	T	T	A	T	C	C	C	A	A	C	A	T	A	C	A	G	A	A	C	T	T	G	T	T	T	G	G	C	G	A
								195	65D7		Allele 2	G	T	T	G	G	A	G	C	T	T	A	T	C	C	C	A	A	C	A	T	A	C	A	G	A	A	C	T	T	G	T	T	T	G	G	C	G	A
							C13-4	185	66D3	Monoallelic	Allele 1	G	T	T	G	G	A	G	C	T	T	A	T	C	C	C	A	A	C	A	T	A	C	A	G	A	A	C	T	T	G	T	T	T	G	G	C	G	A
								121	no_indel		Allele 2	G	T	T	G	G	A	G	C	T	T	A	T	C	C	C	A	A	C	A	T	A	C	A	G	A	A	C	T	T	G	T	T	T	G	G	C	G	A
							C13-5	336	no_indel	Wild-type	Allele 1	G	T	T	G	G	A	G	C	T	T	A	T	C	C	C	A	A	C	A	T	A	C	A	G	A	A	C	T	T	G	T	T	T	G	G	C	G	A
											Allele 2	G	T	T	G	G	A	G	C	T	T	A	T	C	C	C	A	A	C	A	T	A	C	A	G	A	A	C	T	T	G	T	T	T	G	G	C	G	A
							C13-6	312	no_indel	Wild-type	Allele 1	G	T	T	G	G	A	G	C	T	T	A	T	C	C	C	A	A	C	A	T	A	C	A	G	A	A	C	T	T	G	T	T	T	G	G	C	G	A
											Allele 2	G	T	T	G	G	A	G	C	T	T	A	T	C	C	C	A	A	C	A	T	A	C	A	G	A	A	C	T	T	G	T	T	T	G	G	C	G	A
							C13-7	357	no_indel	Wild-type	Allele 1	G	T	T	G	G	A	G	C	T	T	A	T	C	C	C	A	A	C	A	T	A	C	A	G	A	A	C	T	T	G	T	T	T	G	G	C	G	A
											Allele 2	G	T	T	G	G	A	G	C	T	T	A	T	C	C	C	A	A	C	A	T	A	C	A	G	A	A	C	T	T	G	T	T	T	G	G	C	G	A
	1	SpCas9	27°C	C14	0	0	na
	1	SpCas9	27°C	C15	0	1	C15-1	439	no_indel	Wild-type	Allele 1	G	T	T	G	G	A	G	C	T	T	A	T	C	C	C	A	A	C	A	T	A	C	A	G	A	A	C	T	T	G	T	T	T	G	G	C	G	A
											Allele 2	G	T	T	G	G	A	G	C	T	T	A	T	C	C	C	A	A	C	A	T	A	C	A	G	A	A	C	T	T	G	T	T	T	G	G	C	G	A
							C15-2	437	no_indel	Wild-type	Allele 1	G	T	T	G	G	A	G	C	T	T	A	T	C	C	C	A	A	C	A	T	A	C	A	G	A	A	C	T	T	G	T	T	T	G	G	C	G	A
											Allele 2	G	T	T	G	G	A	G	C	T	T	A	T	C	C	C	A	A	C	A	T	A	C	A	G	A	A	C	T	T	G	T	T	T	G	G	C	G	A
							C15-3	244	no_indel	Wild-type	Allele 1	G	T	T	G	G	A	G	C	T	T	A	T	C	C	C	A	A	C	A	T	A	C	A	G	A	A	C	T	T	G	T	T	T	G	G	C	G	A
											Allele 2	G	T	T	G	G	A	G	C	T	T	A	T	C	C	C	A	A	C	A	T	A	C	A	G	A	A	C	T	T	G	T	T	T	G	G	C	G	A
	1	SpCas9	27°C	C16	0	1	C16-1	142	90D3	Biallelic heterozygous	Allele 1	G	T	T	G	G	A	G	C	T	T	A	T	C	C	C	A	A	C	A	T	A	C	A	G	A	A	C	T	T	G	T	T	T	G	G	C	G	A
								108	93I1		Allele 2	G	T	T	G	G	A	G	C	T	T	A	T	C	C	C	A	A	C	A	T	A	C	A	G	A	A	C	T	T	G	T	T	T	G	G	C	G	A
							C16-2	na	na	na	na
							C16-3	na	na	na	na
							C16-4	136	no_indel	Wild-type	Allele 1	G	T	T	G	G	A	G	C	T	T	A	T	C	C	C	A	A	C	A	T	A	C	A	G	A	A	C	T	T	G	T	T	T	G	G	C	G	A
											Allele 2	G	T	T	G	G	A	G	C	T	T	A	T	C	C	C	A	A	C	A	T	A	C	A	G	A	A	C	T	T	G	T	T	T	G	G	C	G	A
	1	SpCas9	27°C	C17	1	1	C17-1	87	65D4	Biallelic heterozygous	Allele 1	G	T	T	G	G	A	G	C	T	T	A	T	C	C	C	A	A	C	A	T	A	C	A	G	A	A	C	T	T	G	T	T	T	G	G	C	G	A
								81	69I1		Allele 2	G	T	T	G	G	A	G	C	T	T	A	T	C	C	C	A	A	C	A	T	A	C	A	G	A	A	C	T	T	G	T	T	T	G	G	C	G	A
							C17-2	162	64D5	MULTIPLE	M	G	T	T	G	G	A	G	C	T	T	A	T	C	C	C	A	A	C	A	T	A	C	A	G	A	A	C	T	T	G	T	T	T	G	G	C	G	A
								151	63D6		M	G	T	T	G	G	A	G	C	T	T	A	T	C	C	C	A	A	C	A	T	A	C	A	G	A	A	C	T	T	G	T	T	T	G	G	C	G	A
								109	64D21		M	G	T	T	G	G	A	G	C	T	T	A	T	C	C	C	A	A	C	A	T	A	C	A	G	A	A	C	T	T	G	T	T	T	G	G	C	G	A
								73	63D5		M	G	T	T	G	G	A	G	C	T	T	A	T	C	C	C	A	A	C	A	T	A	C	A	G	A	A	C	T	T	G	T	T	T	G	G	C	G	A
							C17-3	218	65D4	Biallelic heterozygous	Allele 1	G	T	T	G	G	A	G	C	T	T	A	T	C	C	C	A	A	C	A	T	A	C	A	G	A	A	C	T	T	G	T	T	T	G	G	C	G	A
								194	Strange edition		Allele 2	G	T	T	G	G	A	G	C	T	T	A	T	C	C	C	A	A	C	A	T	A	C	A	G	A	A	C	T	T	G	T	T	T	G	G	C	G	A
							C17-4	190	65D4	Biallelic heterozygous	Allele 1	G	T	T	G	G	A	G	C	T	T	A	T	C	C	C	A	A	C	A	T	A	C	A	G	A	A	C	T	T	G	T	T	T	G	G	C	G	A
								167	61D9		Allele 2	G	T	T	G	G	A	G	C	T	T	A	T	C	C	C	A	A	C	A	T	A	C	A	G	A	A	C	T	T	G	T	T	T	G	G	C	G	A
							C17-5	198	63D13	Biallelic heterozygous	Allele 1	G	T	T	G	G	A	G	C	T	T	A	T	C	C	C	A	A	C	A	T	A	C	A	G	A	A	C	T	T	G	T	T	T	G	G	C	G	A
								168	67D2		Allele 2	G	T	T	G	G	A	G	C	T	T	A	T	C	C	C	A	A	C	A	T	A	C	A	G	A	A	C	T	T	G	T	T	T	G	G	C	G	A
	1	SpCas9	27°C	C18	1	1	C18-1	342	no_indel	Wild-type	Allele 1	G	T	T	G	G	A	G	C	T	T	A	T	C	C	C	A	A	C	A	T	A	C	A	G	A	A	C	T	T	G	T	T	T	G	G	C	G	A
											Allele 2	G	T	T	G	G	A	G	C	T	T	A	T	C	C	C	A	A	C	A	T	A	C	A	G	A	A	C	T	T	G	T	T	T	G	G	C	G	A
							C18-2	352	65D4	Biallelic homozygous	Allele 1	G	T	T	G	G	A	G	C	T	T	A	T	C	C	C	A	A	C	A	T	A	C	A	G	A	A	C	T	T	G	T	T	T	G	G	C	G	A
									65D4		Allele 2	G	T	T	G	G	A	G	C	T	T	A	T	C	C	C	A	A	C	A	T	A	C	A	G	A	A	C	T	T	G	T	T	T	G	G	C	G	A
							C18-3	270	no_indel	MULTIPLE	M	G	T	T	G	G	A	G	C	T	T	A	T	C	C	C	A	A	C	A	T	A	C	A	G	A	A	C	T	T	G	T	T	T	G	G	C	G	A
								44	65D7		M	G	T	T	G	G	A	G	C	T	T	A	T	C	C	C	A	A	C	A	T	A	C	A	G	A	A	C	T	T	G	T	T	T	G	G	C	G	A
								33	64D5		M	G	T	T	G	G	A	G	C	T	T	A	T	C	C	C	A	A	C	A	T	A	C	A	G	A	A	C	T	T	G	T	T	T	G	G	C	G	A
							C18-4	508	59D13	Biallelic homozygous	Allele 1	G	T	T	G	G	A	G	C	T	T	A	T	C	C	C	A	A	C	A	T	A	C	A	G	A	A	C	T	T	G	T	T	T	G	G	C	G	A
									59D13		Allele 2	G	T	T	G	G	A	G	C	T	T	A	T	C	C	C	A	A	C	A	T	A	C	A	G	A	A	C	T	T	G	T	T	T	G	G	C	G	A
	1	SpCas9	27°C	C19	0	0	na
	1	SpCas9	27°C	C20	0	0	na
	1	SpCas9	27°C	C21	0	0	na
	1	SpCas9	27°C	C22	0	0	na
	1	SpCas9	27°C	C23	0	0	na
	1	SpCas9	27°C	C24	0	0	na
	1	SpCas9	27°C	C25	0	0	na
	1	SpCas9	37°C	C1	0	1	C1-1	477	no_indel	Wild-type	Allele 1	G	T	T	G	G	A	G	C	T	T	A	T	C	C	C	A	A	C	A	T	A	C	A	G	A	A	C	T	T	G	T	T	T	G	G	C	G	A
											Allele 2	G	T	T	G	G	A	G	C	T	T	A	T	C	C	C	A	A	C	A	T	A	C	A	G	A	A	C	T	T	G	T	T	T	G	G	C	G	A
							C1-2	263	no_indel	Wild-type	Allele 1	G	T	T	G	G	A	G	C	T	T	A	T	C	C	C	A	A	C	A	T	A	C	A	G	A	A	C	T	T	G	T	T	T	G	G	C	G	A
											Allele 2	G	T	T	G	G	A	G	C	T	T	A	T	C	C	C	A	A	C	A	T	A	C	A	G	A	A	C	T	T	G	T	T	T	G	G	C	G	A
	1	SpCas9	37°C	C2	0	1	C2-1	417	no_indel	Wild-type	Allele 1	G	T	T	G	G	A	G	C	T	T	A	T	C	C	C	A	A	C	A	T	A	C	A	G	A	A	C	T	T	G	T	T	T	G	G	C	G	A
											Allele 2	G	T	T	G	G	A	G	C	T	T	A	T	C	C	C	A	A	C	A	T	A	C	A	G	A	A	C	T	T	G	T	T	T	G	G	C	G	A
							C2-2	289	no_indel	Wild-type	Allele 1	G	T	T	G	G	A	G	C	T	T	A	T	C	C	C	A	A	C	A	T	A	C	A	G	A	A	C	T	T	G	T	T	T	G	G	C	G	A
											Allele 2	G	T	T	G	G	A	G	C	T	T	A	T	C	C	C	A	A	C	A	T	A	C	A	G	A	A	C	T	T	G	T	T	T	G	G	C	G	A
							C2-3	398	no_indel	Wild-type	Allele 1	G	T	T	G	G	A	G	C	T	T	A	T	C	C	C	A	A	C	A	T	A	C	A	G	A	A	C	T	T	G	T	T	T	G	G	C	G	A
											Allele 2	G	T	T	G	G	A	G	C	T	T	A	T	C	C	C	A	A	C	A	T	A	C	A	G	A	A	C	T	T	G	T	T	T	G	G	C	G	A
							C2-4	278	no_indel	Wild-type	Allele 1	G	T	T	G	G	A	G	C	T	T	A	T	C	C	C	A	A	C	A	T	A	C	A	G	A	A	C	T	T	G	T	T	T	G	G	C	G	A
											Allele 2	G	T	T	G	G	A	G	C	T	T	A	T	C	C	C	A	A	C	A	T	A	C	A	G	A	A	C	T	T	G	T	T	T	G	G	C	G	A
	1	SpCas9	37°C	C3	0	1	C3-1	484	no_indel	Wild-type	Allele 1	G	T	T	G	G	A	G	C	T	T	A	T	C	C	C	A	A	C	A	T	A	C	A	G	A	A	C	T	T	G	T	T	T	G	G	C	G	A
											Allele 2	G	T	T	G	G	A	G	C	T	T	A	T	C	C	C	A	A	C	A	T	A	C	A	G	A	A	C	T	T	G	T	T	T	G	G	C	G	A
	1	SpCas9	37°C	C4	0	1	C4-1	147	no_indel	Wild-type	Allele 1	G	T	T	G	G	A	G	C	T	T	A	T	C	C	C	A	A	C	A	T	A	C	A	G	A	A	C	T	T	G	T	T	T	G	G	C	G	A
											Allele 2	G	T	T	G	G	A	G	C	T	T	A	T	C	C	C	A	A	C	A	T	A	C	A	G	A	A	C	T	T	G	T	T	T	G	G	C	G	A
							C4-2	140	no_indel	Wild-type	Allele 1	G	T	T	G	G	A	G	C	T	T	A	T	C	C	C	A	A	C	A	T	A	C	A	G	A	A	C	T	T	G	T	T	T	G	G	C	G	A
											Allele 2	G	T	T	G	G	A	G	C	T	T	A	T	C	C	C	A	A	C	A	T	A	C	A	G	A	A	C	T	T	G	T	T	T	G	G	C	G	A
	1	SpCas9	37°C	C5	1	1	C5-1	14	no_indel	Wild-type	Allele 1	G	T	T	G	G	A	G	C	T	T	A	T	C	C	C	A	A	C	A	T	A	C	A	G	A	A	C	T	T	G	T	T	T	G	G	C	G	A
											Allele 2	G	T	T	G	G	A	G	C	T	T	A	T	C	C	C	A	A	C	A	T	A	C	A	G	A	A	C	T	T	G	T	T	T	G	G	C	G	A
							C5-2	357	no_indel	Wild-type	Allele 1	G	T	T	G	G	A	G	C	T	T	A	T	C	C	C	A	A	C	A	T	A	C	A	G	A	A	C	T	T	G	T	T	T	G	G	C	G	A
											Allele 2	G	T	T	G	G	A	G	C	T	T	A	T	C	C	C	A	A	C	A	T	A	C	A	G	A	A	C	T	T	G	T	T	T	G	G	C	G	A
							C5-3	398	no_indel	Wild-type	Allele 1	G	T	T	G	G	A	G	C	T	T	A	T	C	C	C	A	A	C	A	T	A	C	A	G	A	A	C	T	T	G	T	T	T	G	G	C	G	A
											Allele 2	G	T	T	G	G	A	G	C	T	T	A	T	C	C	C	A	A	C	A	T	A	C	A	G	A	A	C	T	T	G	T	T	T	G	G	C	G	A
	1	SpCas9	37°C	C6	0	1	C6-1	324	no_indel	Wild-type	Allele 1	G	T	T	G	G	A	G	C	T	T	A	T	C	C	C	A	A	C	A	T	A	C	A	G	A	A	C	T	T	G	T	T	T	G	G	C	G	A
											Allele 2	G	T	T	G	G	A	G	C	T	T	A	T	C	C	C	A	A	C	A	T	A	C	A	G	A	A	C	T	T	G	T	T	T	G	G	C	G	A
							C6-2	391	no_indel	Wild-type	Allele 1	G	T	T	G	G	A	G	C	T	T	A	T	C	C	C	A	A	C	A	T	A	C	A	G	A	A	C	T	T	G	T	T	T	G	G	C	G	A
											Allele 2	G	T	T	G	G	A	G	C	T	T	A	T	C	C	C	A	A	C	A	T	A	C	A	G	A	A	C	T	T	G	T	T	T	G	G	C	G	A
							C6-3	420	no_indel	Wild-type	Allele 1	G	T	T	G	G	A	G	C	T	T	A	T	C	C	C	A	A	C	A	T	A	C	A	G	A	A	C	T	T	G	T	T	T	G	G	C	G	A
											Allele 2	G	T	T	G	G	A	G	C	T	T	A	T	C	C	C	A	A	C	A	T	A	C	A	G	A	A	C	T	T	G	T	T	T	G	G	C	G	A
	1	SpCas9	37°C	C7	0	1	C7-1	418	no_indel	Wild-type	Allele 1	G	T	T	G	G	A	G	C	T	T	A	T	C	C	C	A	A	C	A	T	A	C	A	G	A	A	C	T	T	G	T	T	T	G	G	C	G	A
											Allele 2	G	T	T	G	G	A	G	C	T	T	A	T	C	C	C	A	A	C	A	T	A	C	A	G	A	A	C	T	T	G	T	T	T	G	G	C	G	A
							C7-2	359	no_indel	Wild-type	Allele 1	G	T	T	G	G	A	G	C	T	T	A	T	C	C	C	A	A	C	A	T	A	C	A	G	A	A	C	T	T	G	T	T	T	G	G	C	G	A
											Allele 2	G	T	T	G	G	A	G	C	T	T	A	T	C	C	C	A	A	C	A	T	A	C	A	G	A	A	C	T	T	G	T	T	T	G	G	C	G	A
	1	SpCas9	37°C	C8	0	1	C8-1	206	no_indel	Wild-type	Allele 1	G	T	T	G	G	A	G	C	T	T	A	T	C	C	C	A	A	C	A	T	A	C	A	G	A	A	C	T	T	G	T	T	T	G	G	C	G	A
											Allele 2	G	T	T	G	G	A	G	C	T	T	A	T	C	C	C	A	A	C	A	T	A	C	A	G	A	A	C	T	T	G	T	T	T	G	G	C	G	A
							C8-2	414	no_indel	Wild-type	Allele 1	G	T	T	G	G	A	G	C	T	T	A	T	C	C	C	A	A	C	A	T	A	C	A	G	A	A	C	T	T	G	T	T	T	G	G	C	G	A
											Allele 2	G	T	T	G	G	A	G	C	T	T	A	T	C	C	C	A	A	C	A	T	A	C	A	G	A	A	C	T	T	G	T	T	T	G	G	C	G	A
							C8-3	504	no_indel	Wild-type	Allele 1	G	T	T	G	G	A	G	C	T	T	A	T	C	C	C	A	A	C	A	T	A	C	A	G	A	A	C	T	T	G	T	T	T	G	G	C	G	A
											Allele 2	G	T	T	G	G	A	G	C	T	T	A	T	C	C	C	A	A	C	A	T	A	C	A	G	A	A	C	T	T	G	T	T	T	G	G	C	G	A
	1	SpCas9	37°C	C9	1	1	C9-1	172	66D3	Biallelic heterozygous	Allele 1	G	T	T	G	G	A	G	C	T	T	A	T	C	C	C	A	A	C	A	T	A	C	A	G	A	A	C	T	T	G	T	T	T	G	G	C	G	A
								32	64D5		Allele 2	G	T	T	G	G	A	G	C	T	T	A	T	C	C	C	A	A	C	A	T	A	C	A	G	A	A	C	T	T	G	T	T	T	G	G	C	G	A
							C9-2	142	66D3	Biallelic heterozygous	Allele 1	G	T	T	G	G	A	G	C	T	T	A	T	C	C	C	A	A	C	A	T	A	C	A	G	A	A	C	T	T	G	T	T	T	G	G	C	G	A
								11	67D1		Allele 2	G	T	T	G	G	A	G	C	T	T	A	T	C	C	C	A	A	C	A	T	A	C	A	G	A	A	C	T	T	G	T	T	T	G	G	C	G	A
							C9-3	248	no_indel	Wild-type	Allele 1	G	T	T	G	G	A	G	C	T	T	A	T	C	C	C	A	A	C	A	T	A	C	A	G	A	A	C	T	T	G	T	T	T	G	G	C	G	A
											Allele 2	G	T	T	G	G	A	G	C	T	T	A	T	C	C	C	A	A	C	A	T	A	C	A	G	A	A	C	T	T	G	T	T	T	G	G	C	G	A
	1	SpCas9	37°C	C10	0	1	C10-1	227	no_indel	Monoallelic	Allele 1	G	T	T	G	G	A	G	C	T	T	A	T	C	C	C	A	A	C	A	T	A	C	A	G	A	A	C	T	T	G	T	T	T	G	G	C	G	A
								42	63D6		Allele 2	G	T	T	G	G	A	G	C	T	T	A	T	C	C	C	A	A	C	A	T	A	C	A	G	A	A	C	T	T	G	T	T	T	G	G	C	G	A
	1	SpCas9	37°C	C11	1	1	C11-1	137	63D9	Biallelic heterozygous	Allele 1	G	T	T	G	G	A	G	C	T	T	A	T	C	C	C	A	A	C	A	T	A	C	A	G	A	A	C	T	T	G	T	T	T	G	G	C	G	A
								132	63D5		Allele 2	G	T	T	G	G	A	G	C	T	T	A	T	C	C	C	A	A	C	A	T	A	C	A	G	A	A	C	T	T	G	T	T	T	G	G	C	G	A
							C11-2	99	65D4	Biallelic heterozygous	Allele 1	G	T	T	G	G	A	G	C	T	T	A	T	C	C	C	A	A	C	A	T	A	C	A	G	A	A	C	T	T	G	T	T	T	G	G	C	G	A
								94	63D5		Allele 2	G	T	T	G	G	A	G	C	T	T	A	T	C	C	C	A	A	C	A	T	A	C	A	G	A	A	C	T	T	G	T	T	T	G	G	C	G	A
							C11-3	25	67D1	Biallelic homozygous	Allele 1	G	T	T	G	G	A	G	C	T	T	A	T	C	C	C	A	A	C	A	T	A	C	A	G	A	A	C	T	T	G	T	T	T	G	G	C	G	A
									67D1		Allele 2	G	T	T	G	G	A	G	C	T	T	A	T	C	C	C	A	A	C	A	T	A	C	A	G	A	A	C	T	T	G	T	T	T	G	G	C	G	A
							C11-4	157	65D4	Biallelic heterozygous	Allele 1	G	T	T	G	G	A	G	C	T	T	A	T	C	C	C	A	A	C	A	T	A	C	A	G	A	A	C	T	T	G	T	T	T	G	G	C	G	A
								157	66D3		Allele 2	G	T	T	G	G	A	G	C	T	T	A	T	C	C	C	A	A	C	A	T	A	C	A	G	A	A	C	T	T	G	T	T	T	G	G	C	G	A
	1	SpCas9	37°C	C12	1	1	C12-1	252	65D4	Biallelic homozygous	Allele 1	G	T	T	G	G	A	G	C	T	T	A	T	C	C	C	A	A	C	A	T	A	C	A	G	A	A	C	T	T	G	T	T	T	G	G	C	G	A
								169	65D4		Allele 2	G	T	T	G	G	A	G	C	T	T	A	T	C	C	C	A	A	C	A	T	A	C	A	G	A	A	C	T	T	G	T	T	T	G	G	C	G	A
							C12-2	171	65D4	MULTIPLE	M	G	T	T	G	G	A	G	C	T	T	A	T	C	C	C	A	A	C	A	T	A	C	A	G	A	A	C	T	T	G	T	T	T	G	G	C	G	A
								114	69I2		M	G	T	T	G	G	A	G	C	T	T	A	T	C	C	C	A	A	C	A	T	A	C	A	G	A	A	C	T	T	G	T	T	T	G	G	C	G	A
								36	62D22		M	G	T	T	G	G	A	G	C	T	T	A	T	C	C	C	A	A	C	A	T	A	C	A	G	A	A	C	T	T	G	T	T	T	G	G	C	G	A
							C12-3	277	65D4	Biallelic heterozygous	Allele 1	G	T	T	G	G	A	G	C	T	T	A	T	C	C	C	A	A	C	A	T	A	C	A	G	A	A	C	T	T	G	T	T	T	G	G	C	G	A
								277	strange editing		Allele 2	G	T	T	G	G	A	G	C	C	T	T	T	C	-	-	-	-	-	A	T	-	-	-	-	-	-	-	-	-	-	T	T	A	G	G	C	T	G
							C12-4	149	65D4	Biallelic heterozygous	Allele 1	G	T	T	G	G	A	G	C	T	T	A	T	C	C	C	A	A	C	A	T	A	C	A	G	A	A	C	T	T	G	T	T	T	G	G	C	G	A
								148	strange editing		Allele 2	G	T	T	G	G	A	G	C	C	T	T	T	C	-	-	-	-	-	A	T	-	-	-	-	-	-	-	-	-	-	T	T	A	G	G	C	T	G
							C12-5	280	strange editing	Biallelic heterozygous	Allele 1	G	T	T	G	G	A	G	C	C	T	T	T	C	-	-	-	-	-	A	T	-	-	-	-	-	-	-	-	-	-	T	T	A	G	G	C	T	G
								226	65D4		Allele 2	G	T	T	G	G	A	G	C	T	T	A	T	C	C	C	A	A	C	A	T	A	C	A	G	A	A	C	T	T	G	T	T	T	G	G	C	G	A
	1	SpCas9	37°C	C13	0	1	C13-1	219	no_indel	Wild-type	Allele 1	G	T	T	G	G	A	G	C	T	T	A	T	C	C	C	A	A	C	A	T	A	C	A	G	A	A	C	T	T	G	T	T	T	G	G	C	G	A
							.				Allele 2	G	T	T	G	G	A	G	C	T	T	A	T	C	C	C	A	A	C	A	T	A	C	A	G	A	A	C	T	T	G	T	T	T	G	G	C	G	A
							C13-2	638	no_indel	Wild-type	Allele 1	G	T	T	G	G	A	G	C	T	T	A	T	C	C	C	A	A	C	A	T	A	C	A	G	A	A	C	T	T	G	T	T	T	G	G	C	G	A
											Allele 2	G	T	T	G	G	A	G	C	T	T	A	T	C	C	C	A	A	C	A	T	A	C	A	G	A	A	C	T	T	G	T	T	T	G	G	C	G	A
	1	SpCas9	37°C	C14	1	1	C14-1	62	63D6	MULTIPLE	M	G	T	T	G	G	A	G	C	T	T	A	T	C	C	C	A	A	C	A	T	A	C	A	G	A	A	C	T	T	G	T	T	T	G	G	C	G	A
								44	69I1		M	G	T	T	G	G	A	G	C	T	T	A	T	C	C	C	A	A	C	A	T	A	C	A	G	A	A	C	T	T	G	T	T	T	G	G	C	G	A
								27	63D11		M	G	T	T	G	G	A	G	C	T	T	A	T	C	C	C	A	A	C	A	T	A	C	A	G	A	A	C	T	T	G	T	T	T	G	G	C	G	A
								20	56D15		M	G	T	T	G	G	A	G	C	T	T	A	T	C	C	C	A	A	C	A	T	A	C	A	G	A	A	C	T	T	G	T	T	T	G	G	C	G	A
								13	64D5		M	G	T	T	G	G	A	G	C	T	T	A	T	C	C	C	A	A	C	A	T	A	C	A	G	A	A	C	T	T	G	T	T	T	G	G	C	G	A
							C14-2	232	69I3	MULTIPLE	M	G	T	T	G	G	A	G	C	T	T	A	T	C	C	C	A	A	C	A	T	A	C	A	G	A	A	C	T	T	G	T	T	T	G	G	C	G	A
								163	69I1		M	G	T	T	G	G	A	G	C	T	T	A	T	C	C	C	A	A	C	A	T	A	C	A	G	A	A	C	T	T	G	T	T	T	G	G	C	G	A
								154	56D15		M	G	T	T	G	G	A	G	C	T	T	A	T	C	C	C	A	A	C	A	T	A	C	A	G	A	A	C	T	T	G	T	T	T	G	G	C	G	A
							C14-3	73	66D3	MULTIPLE	M	G	T	T	G	G	A	G	C	T	T	A	T	C	C	C	A	A	C	A	T	A	C	A	G	A	A	C	T	T	G	T	T	T	G	G	C	G	A
								29	no_indel		M	G	T	T	G	G	A	G	C	T	T	A	T	C	C	C	A	A	C	A	T	A	C	A	G	A	A	C	T	T	G	T	T	T	G	G	C	G	A
								26	64D8		M	G	T	T	G	G	A	G	C	T	T	A	T	C	C	C	A	A	C	A	T	A	C	A	G	A	A	C	T	T	G	T	T	T	G	G	C	G	A
								25	64D5		M	G	T	T	G	G	A	G	C	T	T	A	T	C	C	C	A	A	C	A	T	A	C	A	G	A	A	C	T	T	G	T	T	T	G	G	C	G	A
								17	69I1		M	G	T	T	G	G	A	G	C	T	T	A	T	C	C	C	A	A	C	A	T	A	C	A	G	A	A	C	T	T	G	T	T	T	G	G	C	G	A
	1	SpCas9	37°C	C15	1	1	C15-1	87	65D19	Biallelic heterozygous	Allele 1	G	T	T	G	G	A	G	C	T	T	A	T	C	C	C	A	A	C	A	T	A	C	A	G	A	A	C	T	T	G	T	T	T	G	G	C	G	A
								54	63D6		Allele 2	G	T	T	G	G	A	G	C	T	T	A	T	C	C	C	A	A	C	A	T	A	C	A	G	A	A	C	T	T	G	T	T	T	G	G	C	G	A
							C15-2	65	70D4	Biallelic heterozygous	Allele 1	G	T	T	G	G	A	G	C	T	T	A	T	C	C	C	A	A	C	A	T	A	C	A	G	A	A	C	T	T	G	T	T	T	G	G	C	G	A
								52	64D5		Allele 2	G	T	T	G	G	A	G	C	T	T	A	T	C	C	C	A	A	C	A	T	A	C	A	G	A	A	C	T	T	G	T	T	T	G	G	C	G	A
							C15-3	126	no_indel	Wild-type	Allele 1	G	T	T	G	G	A	G	C	T	T	A	T	C	C	C	A	A	C	A	T	A	C	A	G	A	A	C	T	T	G	T	T	T	G	G	C	G	A
											Allele 2	G	T	T	G	G	A	G	C	T	T	A	T	C	C	C	A	A	C	A	T	A	C	A	G	A	A	C	T	T	G	T	T	T	G	G	C	G	A
							C15-4	124	no_indel	Wild-type	Allele 1	G	T	T	G	G	A	G	C	T	T	A	T	C	C	C	A	A	C	A	T	A	C	A	G	A	A	C	T	T	G	T	T	T	G	G	C	G	A
											Allele 2	G	T	T	G	G	A	G	C	T	T	A	T	C	C	C	A	A	C	A	T	A	C	A	G	A	A	C	T	T	G	T	T	T	G	G	C	G	A
	1	SpCas9	37°C	C16	1	1	C16-1	140	48D22	Biallelic heterozygous	Allele 1	G	T	T	G	G	A	G	C	T	T	A	T	C	C	C	A	A	C	A	T	A	C	A	G	A	A	C	T	T	G	-	-	-	-	-	-	-	-
								83	66D2		Allele 2	G	T	T	G	G	A	G	C	T	T	A	T	C	C	C	A	A	C	A	T	A	C	A	G	A	A	C	T	T	G	T	T	T	G	G	C	G	A
							C16-2	233	48D22	Biallelic heterozygous	Allele 1	G	T	T	G	G	A	G	C	T	T	A	T	C	C	C	A	A	C	A	T	A	C	A	G	A	A	C	T	T	G	-	-	-	-	-	-	-	-
								172	66D2		Allele 2	G	T	T	G	G	A	G	C	T	T	A	T	C	C	C	A	A	C	A	T	A	C	A	G	A	A	C	T	T	G	T	T	T	G	G	C	G	A
							C16-3	66	no_indel	MULTIPLE	M	G	T	T	G	G	A	G	C	T	T	A	T	C	C	C	A	A	C	A	T	A	C	A	G	A	A	C	T	T	G	T	T	T	G	G	C	G	A
								13	65D4		M	G	T	T	G	G	A	G	C	T	T	A	T	C	C	C	A	A	C	A	T	A	C	A	G	A	A	C	T	T	G	T	T	T	G	G	C	G	A
								10	66D3		M	G	T	T	G	G	A	G	C	T	T	A	T	C	C	C	A	A	C	A	T	A	C	A	G	A	A	C	T	T	G	T	T	T	G	G	C	G	A
								8	63D5		M	G	T	T	G	G	A	G	C	T	T	A	T	C	C	C	A	A	C	A	T	A	C	A	G	A	A	C	T	T	G	T	T	T	G	G	C	G	A
							C16-4	67	no_indel	MULTIPLE	M	G	T	T	G	G	A	G	C	T	T	A	T	C	C	C	A	A	C	A	T	A	C	A	G	A	A	C	T	T	G	T	T	T	G	G	C	G	A
								36	66D3		M	G	T	T	G	G	A	G	C	T	T	A	T	C	C	C	A	A	C	A	T	A	C	A	G	A	A	C	T	T	G	T	T	T	G	G	C	G	A
								21	65D4		M	G	T	T	G	G	A	G	C	T	T	A	T	C	C	C	A	A	C	A	T	A	C	A	G	A	A	C	T	T	G	T	T	T	G	G	C	G	A
	1	SpCas9	37°C	C17	1	1	C17-1	na	na	na	na
	1	SpCas9	37°C	C18	1	1	C18-1	79	65D4	Biallelic heterozygous	Allele 1	G	T	T	G	G	A	G	C	T	T	A	T	C	C	C	A	A	C	A	T	A	C	A	G	A	A	C	T	T	G	T	T	T	G	G	C	G	A
								71	69I1		Allele 2	G	T	T	G	G	A	G	C	T	T	A	T	C	C	C	A	A	C	A	T	A	C	A	G	A	A	C	T	T	G	T	T	T	G	G	C	G	A
							C18-2	248	no_indel	Wild-type	Allele 1	G	T	T	G	G	A	G	C	T	T	A	T	C	C	C	A	A	C	A	T	A	C	A	G	A	A	C	T	T	G	T	T	T	G	G	C	G	A
											Allele 2	G	T	T	G	G	A	G	C	T	T	A	T	C	C	C	A	A	C	A	T	A	C	A	G	A	A	C	T	T	G	T	T	T	G	G	C	G	A
							C18-3	201	no_indel	Wild-type	Allele 1	G	T	T	G	G	A	G	C	T	T	A	T	C	C	C	A	A	C	A	T	A	C	A	G	A	A	C	T	T	G	T	T	T	G	G	C	G	A
											Allele 2	G	T	T	G	G	A	G	C	T	T	A	T	C	C	C	A	A	C	A	T	A	C	A	G	A	A	C	T	T	G	T	T	T	G	G	C	G	A
	1	SpCas9	37°C	C19	0	1	C19-1	389	no_indel	Wild-type	Allele 1	G	T	T	G	G	A	G	C	T	T	A	T	C	C	C	A	A	C	A	T	A	C	A	G	A	A	C	T	T	G	T	T	T	G	G	C	G	A
											Allele 2	G	T	T	G	G	A	G	C	T	T	A	T	C	C	C	A	A	C	A	T	A	C	A	G	A	A	C	T	T	G	T	T	T	G	G	C	G	A
							C19-2	185	no_indel	Wild-type	Allele 1	G	T	T	G	G	A	G	C	T	T	A	T	C	C	C	A	A	C	A	T	A	C	A	G	A	A	C	T	T	G	T	T	T	G	G	C	G	A
											Allele 2	G	T	T	G	G	A	G	C	T	T	A	T	C	C	C	A	A	C	A	T	A	C	A	G	A	A	C	T	T	G	T	T	T	G	G	C	G	A
							C19-3	238	no_indel	Wild-type	Allele 1	G	T	T	G	G	A	G	C	T	T	A	T	C	C	C	A	A	C	A	T	A	C	A	G	A	A	C	T	T	G	T	T	T	G	G	C	G	A
											Allele 2	G	T	T	G	G	A	G	C	T	T	A	T	C	C	C	A	A	C	A	T	A	C	A	G	A	A	C	T	T	G	T	T	T	G	G	C	G	A
	1	SpCas9	37°C	C20	1	1	C20-1	260	no_indel	Wild-type	Allele 1	G	T	T	G	G	A	G	C	T	T	A	T	C	C	C	A	A	C	A	T	A	C	A	G	A	A	C	T	T	G	T	T	T	G	G	C	G	A
											Allele 2	G	T	T	G	G	A	G	C	T	T	A	T	C	C	C	A	A	C	A	T	A	C	A	G	A	A	C	T	T	G	T	T	T	G	G	C	G	A
							C20-2	150	no_indel	Monoallelic	Allele 1	G	T	T	G	G	A	G	C	T	T	A	T	C	C	C	A	A	C	A	T	A	C	A	G	A	A	C	T	T	G	T	T	T	G	G	C	G	A
								64	64D5		Allele 2	G	T	T	G	G	A	G	C	T	T	A	T	C	C	C	A	A	C	A	T	A	C	A	G	A	A	C	T	T	G	T	T	T	G	G	C	G	A
	1	SpCas9	37°C	C21	0	0	na
	1	SpCas9	37°C	C22	0	0	na
	1	SpCas9	37°C	C23	0	0	na
	1	SpCas9	37°C	C24	0	0	na
	1	SpCas9	37°C	C25	0	0	na
	2	SpCas9	27°C	C1	1	1	C1-1	507	64D5	Biallelic homozygous	Allele 1	G	T	T	G	G	A	G	C	T	T	A	T	C	C	C	A	A	C	A	T	A	C	A	G	A	A	C	T	T	G	T	T	T	G	G	C	G	A
									64D5		Allele 2	G	T	T	G	G	A	G	C	T	T	A	T	C	C	C	A	A	C	A	T	A	C	A	G	A	A	C	T	T	G	T	T	T	G	G	C	G	A
							C1-2	na	na	na	na
							C1-3	na	na	na	na
							C1-4	602	no_indel	Wild-type	Allele 1	G	T	T	G	G	A	G	C	T	T	A	T	C	C	C	A	A	C	A	T	A	C	A	G	A	A	C	T	T	G	T	T	T	G	G	C	G	A
											Allele 2	G	T	T	G	G	A	G	C	T	T	A	T	C	C	C	A	A	C	A	T	A	C	A	G	A	A	C	T	T	G	T	T	T	G	G	C	G	A
	2	SpCas9	27°C	C2	0	0	na
	2	SpCas9	27°C	C3	0	0	na
	2	SpCas9	27°C	C4	0	1	C4-1	400	no_indel	Wild-type	Allele 1	G	T	T	G	G	A	G	C	T	T	A	T	C	C	C	A	A	C	A	T	A	C	A	G	A	A	C	T	T	G	T	T	T	G	G	C	G	A
											Allele 2	G	T	T	G	G	A	G	C	T	T	A	T	C	C	C	A	A	C	A	T	A	C	A	G	A	A	C	T	T	G	T	T	T	G	G	C	G	A
	2	SpCas9	27°C	C5	1	1	C5-1	304	65D4	Biallelic homozygous	Allele 1	G	T	T	G	G	A	G	C	T	T	A	T	C	C	C	A	A	C	A	T	A	C	A	G	A	A	C	T	T	G	T	T	T	G	G	C	G	A
									65D4		Allele 2	G	T	T	G	G	A	G	C	T	T	A	T	C	C	C	A	A	C	A	T	A	C	A	G	A	A	C	T	T	G	T	T	T	G	G	C	G	A
							C5-2	444	65D4	Biallelic homozygous	Allele 1	G	T	T	G	G	A	G	C	T	T	A	T	C	C	C	A	A	C	A	T	A	C	A	G	A	A	C	T	T	G	T	T	T	G	G	C	G	A
									65D4		Allele 2	G	T	T	G	G	A	G	C	T	T	A	T	C	C	C	A	A	C	A	T	A	C	A	G	A	A	C	T	T	G	T	T	T	G	G	C	G	A
							C5-3	394	64I14	Biallelic homozygous	Allele 1	G	T	T	G	G	A	G	C	T	T	A	T	C	C	C	A	A	C	A	T	A	C	A	G	A	A	C	T	T	G	T	T	T	G	G	C	G	A
									64I14		Allele 2	G	T	T	G	G	A	G	C	T	T	A	T	C	C	C	A	A	C	A	T	A	C	A	G	A	A	C	T	T	G	T	T	T	G	G	C	G	A
							C5-4	204	no_indel	Monoallelic	Allele 1	G	T	T	G	G	A	G	C	T	T	A	T	C	C	C	A	A	C	A	T	A	C	A	G	A	A	C	T	T	G	T	T	T	G	G	C	G	A
								191	65D4		Allele 2	G	T	T	G	G	A	G	C	T	T	A	T	C	C	C	A	A	C	A	T	A	C	A	G	A	A	C	T	T	G	T	T	T	G	G	C	G	A
	2	SpCas9	27°C	C6	1	1	C6-1	228	62D28	MULTIPLE	M	G	T	T	G	G	A	G	C	T	T	A	T	C	C	C	A	A	C	A	T	A	C	A	G	A	A	C	T	T	G	T	T	T	G	G	C	G	A
								192	65D4		M	G	T	T	G	G	A	G	C	T	T	A	T	C	C	C	A	A	C	A	T	A	C	A	G	A	A	C	T	T	G	T	T	T	G	G	C	G	A
								98	66D3		M	G	T	T	G	G	A	G	C	T	T	A	T	C	C	C	A	A	C	A	T	A	C	A	G	A	A	C	T	T	G	T	T	T	G	G	C	G	A
							C6-2	165	62D28	MULTIPLE	M	G	T	T	G	G	A	G	C	T	T	A	T	C	C	C	A	A	C	A	T	A	C	A	G	A	A	C	T	T	G	T	T	T	G	G	C	G	A
								158	65D4		M	G	T	T	G	G	A	G	C	T	T	A	T	C	C	C	A	A	C	A	T	A	C	A	G	A	A	C	T	T	G	T	T	T	G	G	C	G	A
								89	66D3		M	G	T	T	G	G	A	G	C	T	T	A	T	C	C	C	A	A	C	A	T	A	C	A	G	A	A	C	T	T	G	T	T	T	G	G	C	G	A
							C6-3	218	no_indel	Monoallelic	Allele 1	G	T	T	G	G	A	G	C	T	T	A	T	C	C	C	A	A	C	A	T	A	C	A	G	A	A	C	T	T	G	T	T	T	G	G	C	G	A
								183	87D5		Allele 2	G	T	T	G	G	A	G	C	T	T	A	T	C	C	C	A	A	C	A	T	A	C	A	G	A	A	C	T	T	G	T	T	T	G	G	C	G	A
	2	SpCas9	27°C	C7	0	0	na
	2	SpCas9	27°C	C8	0	0	na
	2	SpCas9	27°C	C9	0	1	C9-1	319	no_indel	Wild-type	Allele 1	G	T	T	G	G	A	G	C	T	T	A	T	C	C	C	A	A	C	A	T	A	C	A	G	A	A	C	T	T	G	T	T	T	G	G	C	G	A
											Allele 2	G	T	T	G	G	A	G	C	T	T	A	T	C	C	C	A	A	C	A	T	A	C	A	G	A	A	C	T	T	G	T	T	T	G	G	C	G	A
	2	SpCas9	27°C	C10	0	0	na
	2	SpCas9	27°C	C11	0	0	na
	2	SpCas9	27°C	C12	0	0	na
	2	SpCas9	27°C	C13	0	0	na
	2	SpCas9	27°C	C14	0	0	na
	2	SpCas9	27°C	C15	0	0	na
	2	SpCas9	27°C	C16	0	0	na
	2	SpCas9	27°C	C17	0	0	na
	2	SpCas9	27°C	C18	0	0	na
	2	SpCas9	27°C	C19	0	0	na
	2	SpCas9	27°C	C20	0	0	na
	2	SpCas9	27°C	C21	0	0	na
	2	SpCas9	27°C	C22	0	0	na
	2	SpCas9	27°C	C23	0	0	na
	2	SpCas9	27°C	C24	0	0	na
	2	SpCas9	27°C	C25	0	0	na
	2	SpCas9	37°C	C1	0	1	C1-1	157	66D3	Biallelic heterozygous	Allele 1	G	T	T	G	G	A	G	C	T	T	A	T	C	C	C	A	A	C	A	T	A	C	A	G	A	A	C	T	T	G	T	T	T	G	G	C	G	A
								139	64D5		Allele 2	G	T	T	G	G	A	G	C	T	T	A	T	C	C	C	A	A	C	A	T	A	C	A	G	A	A	C	T	T	G	T	T	T	G	G	C	G	A
	2	SpCas9	37°C	C2	0	1	C2-1	389	no_indel	Wild-type	Allele 1	G	T	T	G	G	A	G	C	T	T	A	T	C	C	C	A	A	C	A	T	A	C	A	G	A	A	C	T	T	G	T	T	T	G	G	C	G	A
											Allele 2	G	T	T	G	G	A	G	C	T	T	A	T	C	C	C	A	A	C	A	T	A	C	A	G	A	A	C	T	T	G	T	T	T	G	G	C	G	A
							C2-2	453	no_indel	Wild-type	Allele 1	G	T	T	G	G	A	G	C	T	T	A	T	C	C	C	A	A	C	A	T	A	C	A	G	A	A	C	T	T	G	T	T	T	G	G	C	G	A
											Allele 2	G	T	T	G	G	A	G	C	T	T	A	T	C	C	C	A	A	C	A	T	A	C	A	G	A	A	C	T	T	G	T	T	T	G	G	C	G	A
							C2-3	226	66D3	Monoallelic	Allele 1	G	T	T	G	G	A	G	C	T	T	A	T	C	C	C	A	A	C	A	T	A	C	A	G	A	A	C	T	T	G	T	T	T	G	G	C	G	A
								177	no_indel		Allele 2	G	T	T	G	G	A	G	C	T	T	A	T	C	C	C	A	A	C	A	T	A	C	A	G	A	A	C	T	T	G	T	T	T	G	G	C	G	A
							C2-4	380	no_indel	Wild-type	Allele 1	G	T	T	G	G	A	G	C	T	T	A	T	C	C	C	A	A	C	A	T	A	C	A	G	A	A	C	T	T	G	T	T	T	G	G	C	G	A
											Allele 2	G	T	T	G	G	A	G	C	T	T	A	T	C	C	C	A	A	C	A	T	A	C	A	G	A	A	C	T	T	G	T	T	T	G	G	C	G	A
	2	SpCas9	37°C	C3	1	1	C3-1	270	65D4	Biallelic heterozygous	Allele 1	G	T	T	G	G	A	G	C	T	T	A	T	C	C	C	A	A	C	A	T	A	C	A	G	A	A	C	T	T	G	T	T	T	G	G	C	G	A
								215	69I1		Allele 2	G	T	T	G	G	A	G	C	T	T	A	T	C	C	C	A	A	C	A	T	A	C	A	G	A	A	C	T	T	G	T	T	T	G	G	C	G	A
							C3-2	295	65D4	Biallelic heterozygous	Allele 1	G	T	T	G	G	A	G	C	T	T	A	T	C	C	C	A	A	C	A	T	A	C	A	G	A	A	C	T	T	G	T	T	T	G	G	C	G	A
								287	69I1		Allele 2	G	T	T	G	G	A	G	C	T	T	A	T	C	C	C	A	A	C	A	T	A	C	A	G	A	A	C	T	T	G	T	T	T	G	G	C	G	A
							C3-3	265	65D4	Biallelic heterozygous	Allele 1	G	T	T	G	G	A	G	C	T	T	A	T	C	C	C	A	A	C	A	T	A	C	A	G	A	A	C	T	T	G	T	T	T	G	G	C	G	A
								232	69I1		Allele 2	G	T	T	G	G	A	G	C	T	T	A	T	C	C	C	A	A	C	A	T	A	C	A	G	A	A	C	T	T	G	T	T	T	G	G	C	G	A
	2	SpCas9	37°C	C4	1	1	C4-1	502	63D5	Biallelic homozygous	Allele 1	G	T	T	G	G	A	G	C	T	T	A	T	C	C	C	A	A	C	A	T	A	C	A	G	A	A	C	T	T	G	T	T	T	G	G	C	G	A
									63D5		Allele 2	G	T	T	G	G	A	G	C	T	T	A	T	C	C	C	A	A	C	A	T	A	C	A	G	A	A	C	T	T	G	T	T	T	G	G	C	G	A
							C4-2	248	65D7	Biallelic heterozygous	Allele 1	G	T	T	G	G	A	G	C	T	T	A	T	C	C	C	A	A	C	A	T	A	C	A	G	A	A	C	T	T	G	T	T	T	G	G	C	G	A
								181	69I1		Allele 2	G	T	T	G	G	A	G	C	T	T	A	T	C	C	C	A	A	C	A	T	A	C	A	G	A	A	C	T	T	G	T	T	T	G	G	C	G	A
							C4-3	517	71D7	Biallelic homozygous	Allele 1	G	T	T	G	G	A	G	C	T	T	A	T	C	C	C	A	A	C	A	T	A	C	A	G	A	A	C	T	T	G	T	T	T	G	G	C	G	A
									71D7		Allele 2	G	T	T	G	G	A	G	C	T	T	A	T	C	C	C	A	A	C	A	T	A	C	A	G	A	A	C	T	T	G	T	T	T	G	G	C	G	A
	2	SpCas9	37°C	C5	0	0	na
	2	SpCas9	37°C	C6	0	0	na
	2	SpCas9	37°C	C7	0	0	na
	2	SpCas9	37°C	C8	0	0	na
	2	SpCas9	37°C	C9	0	0	na
	2	SpCas9	37°C	C10	0	0	na
	2	SpCas9	37°C	C11	0	0	na
	2	SpCas9	37°C	C12	0	0	na
	2	SpCas9	37°C	C13	0	0	na
	2	SpCas9	37°C	C14	0	0	na
	2	SpCas9	37°C	C15	0	0	na
	2	SpCas9	37°C	C16	0	0	na
	2	SpCas9	37°C	C17	0	0	na
	2	SpCas9	37°C	C18	0	0	na
	2	SpCas9	37°C	C19	0	0	na
	2	SpCas9	37°C	C20	0	0	na
	2	SpCas9	37°C	C21	0	0	na
	2	SpCas9	37°C	C22	0	0	na
	2	SpCas9	37°C	C23	0	0	na
	2	SpCas9	37°C	C24	0	0	na
	2	SpCas9	37°C	C25	0	0	na
	3	SpCas9	27°C	C1	1	1	C1-1	142	54D25	Biallelic heterozygous	Allele 1	G	T	T	G	G	A	G	C	T	T	A	T	C	C	C	A	A	C	A	T	A	C	A	G	A	A	C	T	T	G	T	T	T	G	G	C	-	-
								101	63D5		Allele 2	G	T	T	G	G	A	G	C	T	T	A	T	C	C	C	A	A	C	A	T	A	C	A	G	A	A	C	T	T	G	T	T	T	G	G	C	G	A
							C1-2	204	54D25	Biallelic heterozygous	Allele 1	G	T	T	G	G	A	G	C	T	T	A	T	C	C	C	A	A	C	A	T	A	C	A	G	A	A	C	T	T	G	T	T	T	G	G	C	-	-
								146	63D5		Allele 2	G	T	T	G	G	A	G	C	T	T	A	T	C	C	C	A	A	C	A	T	A	C	A	G	A	A	C	T	T	G	T	T	T	G	G	C	G	A
							C1-3	134	54D25	Biallelic heterozygous	Allele 1	G	T	T	G	G	A	G	C	T	T	A	T	C	C	C	A	A	C	A	T	A	C	A	G	A	A	C	T	T	G	T	T	T	G	G	C	-	-
								90	63D5		Allele 2	G	T	T	G	G	A	G	C	T	T	A	T	C	C	C	A	A	C	A	T	A	C	A	G	A	A	C	T	T	G	T	T	T	G	G	C	G	A
	3	SpCas9	27°C	C2	1	1	C2-1	93	62D22	Biallelic heterozygous	Allele 1	G	T	T	G	G	A	G	C	T	T	A	T	C	C	C	A	A	C	A	T	A	C	A	G	A	A	C	T	T	G	T	T	T	G	G	C	G	A
								62	64D5		Allele 2	G	T	T	G	G	A	G	C	T	T	A	T	C	C	C	A	A	C	A	T	A	C	A	G	A	A	C	T	T	G	T	T	T	G	G	C	G	A
	3	SpCas9	27°C	C3	1	1	C3-1	146	56D15	Biallelic heterozygous	Allele 1	G	T	T	G	G	A	G	C	T	T	A	T	C	C	C	A	A	C	A	T	A	C	A	G	A	A	C	T	T	G	T	T	T	G	G	C	G	A
								114	65D4		Allele 2	G	T	T	G	G	A	G	C	T	T	A	T	C	C	C	A	A	C	A	T	A	C	A	G	A	A	C	T	T	G	T	T	T	G	G	C	G	A
							C3-2	203	66D3	Biallelic homozygous	Allele 1	G	T	T	G	G	A	G	C	T	T	A	T	C	C	C	A	A	C	A	T	A	C	A	G	A	A	C	T	T	G	T	T	T	G	G	C	G	A
									66D3		Allele 2	G	T	T	G	G	A	G	C	T	T	A	T	C	C	C	A	A	C	A	T	A	C	A	G	A	A	C	T	T	G	T	T	T	G	G	C	G	A
							C3-3	328	66D3	Biallelic homozygous	Allele 1	G	T	T	G	G	A	G	C	T	T	A	T	C	C	C	A	A	C	A	T	A	C	A	G	A	A	C	T	T	G	T	T	T	G	G	C	G	A
									66D3		Allele 2	G	T	T	G	G	A	G	C	T	T	A	T	C	C	C	A	A	C	A	T	A	C	A	G	A	A	C	T	T	G	T	T	T	G	G	C	G	A
	3	SpCas9	27°C	C4	1	1	C4-1	144	63D5	Biallelic heterozygous	Allele 1	G	T	T	G	G	A	G	C	T	T	A	T	C	C	C	A	A	C	A	T	A	C	A	G	A	A	C	T	T	G	T	T	T	G	G	C	G	A
								105	64D5		Allele 2	G	T	T	G	G	A	G	C	T	T	A	T	C	C	C	A	A	C	A	T	A	C	A	G	A	A	C	T	T	G	T	T	T	G	G	C	G	A
							C4-2	119	65D4	Biallelic heterozygous	Allele 1	G	T	T	G	G	A	G	C	T	T	A	T	C	C	C	A	A	C	A	T	A	C	A	G	A	A	C	T	T	G	T	T	T	G	G	C	G	A
								116	63D5		Allele 2	G	T	T	G	G	A	G	C	T	T	A	T	C	C	C	A	A	C	A	T	A	C	A	G	A	A	C	T	T	G	T	T	T	G	G	C	G	A
							C4-3	332	no_indel	Wild-type	Allele 1	G	T	T	G	G	A	G	C	T	T	A	T	C	C	C	A	A	C	A	T	A	C	A	G	A	A	C	T	T	G	T	T	T	G	G	C	G	A
											Allele 2	G	T	T	G	G	A	G	C	T	T	A	T	C	C	C	A	A	C	A	T	A	C	A	G	A	A	C	T	T	G	T	T	T	G	G	C	G	A
	3	SpCas9	27°C	C5	1	1	C5-1	231	65D4	Biallelic heterozygous	Allele 1	G	T	T	G	G	A	G	C	T	T	A	T	C	C	C	A	A	C	A	T	A	C	A	G	A	A	C	T	T	G	T	T	T	G	G	C	G	A
								216	65D7		Allele 2	G	T	T	G	G	A	G	C	T	T	A	T	C	C	C	A	A	C	A	T	A	C	A	G	A	A	C	T	T	G	T	T	T	G	G	C	G	A
							C5-2	131	69D2	Biallelic heterozygous	Allele 1	G	T	T	G	G	A	G	C	T	T	A	T	C	C	C	A	A	C	A	T	A	C	A	G	A	A	C	T	T	G	T	T	T	G	G	C	G	A
								120	66D3		Allele 2	G	T	T	G	G	A	G	C	T	T	A	T	C	C	C	A	A	C	A	T	A	C	A	G	A	A	C	T	T	G	T	T	T	G	G	C	G	A
							C5-3	56	66D3	MULTIPLE	M	G	T	T	G	G	A	G	C	T	T	A	T	C	C	C	A	A	C	A	T	A	C	A	G	A	A	C	T	T	G	T	T	T	G	G	C	G	A
								53	no_indel		M	G	T	T	G	G	A	G	C	T	T	A	T	C	C	C	A	A	C	A	T	A	C	A	G	A	A	C	T	T	G	T	T	T	G	G	C	G	A
								27	64D5		M	G	T	T	G	G	A	G	C	T	T	A	T	C	C	C	A	A	C	A	T	A	C	A	G	A	A	C	T	T	G	T	T	T	G	G	C	G	A
								24	65D4		M	G	T	T	G	G	A	G	C	T	T	A	T	C	C	C	A	A	C	A	T	A	C	A	G	A	A	C	T	T	G	T	T	T	G	G	C	G	A
								23	69I1		M	G	T	T	G	G	A	G	C	T	T	A	T	C	C	C	A	A	C	A	T	A	C	A	G	A	A	C	T	T	G	T	T	T	G	G	C	G	A
	3	SpCas9	27°C	C6	1	1	C6-1	178	65D4	Biallelic heterozygous	Allele 1	G	T	T	G	G	A	G	C	T	T	A	T	C	C	C	A	A	C	A	T	A	C	A	G	A	A	C	T	T	G	T	T	T	G	G	C	G	A
								131	69I1		Allele 2	G	T	T	G	G	A	G	C	T	T	A	T	C	C	C	A	A	C	A	T	A	C	A	G	A	A	C	T	T	G	T	T	T	G	G	C	G	A
	3	SpCas9	27°C	C7	0	1	C7-1	290	no_indel	Wild-type	Allele 1	G	T	T	G	G	A	G	C	T	T	A	T	C	C	C	A	A	C	A	T	A	C	A	G	A	A	C	T	T	G	T	T	T	G	G	C	G	A
											Allele 2	G	T	T	G	G	A	G	C	T	T	A	T	C	C	C	A	A	C	A	T	A	C	A	G	A	A	C	T	T	G	T	T	T	G	G	C	G	A
							C7-2	260	no_indel	Wild-type	Allele 1	G	T	T	G	G	A	G	C	T	T	A	T	C	C	C	A	A	C	A	T	A	C	A	G	A	A	C	T	T	G	T	T	T	G	G	C	G	A
											Allele 2	G	T	T	G	G	A	G	C	T	T	A	T	C	C	C	A	A	C	A	T	A	C	A	G	A	A	C	T	T	G	T	T	T	G	G	C	G	A
	3	SpCas9	27°C	C8	0	0	na
	3	SpCas9	27°C	C9	0	0	na
	3	SpCas9	27°C	C10	0	0	na
	3	SpCas9	27°C	C11	0	0	na
	3	SpCas9	27°C	C12	0	0	na
	3	SpCas9	27°C	C13	0	0	na
	3	SpCas9	27°C	C14	0	0	na
	3	SpCas9	27°C	C15	0	0	na
	3	SpCas9	27°C	C16	0	0	na
	3	SpCas9	27°C	C17	0	0	na
	3	SpCas9	27°C	C18	0	0	na
	3	SpCas9	27°C	C19	0	0	na
	3	SpCas9	27°C	C20	0	0	na
	3	SpCas9	27°C	C21	0	0	na
	3	SpCas9	27°C	C22	0	0	na
	3	SpCas9	27°C	C23	0	0	na
	3	SpCas9	27°C	C24	0	0	na
	3	SpCas9	27°C	C25	0	0	na
	3	SpCas9	37°C	C1	1	1	C1-1	101	64D5	Biallelic homozygous	Allele 1	G	T	T	G	G	A	G	C	T	T	A	T	C	C	C	A	A	C	A	T	A	C	A	G	A	A	C	T	T	G	T	T	T	G	G	C	G	A
									64D5		Allele 2	G	T	T	G	G	A	G	C	T	T	A	T	C	C	C	A	A	C	A	T	A	C	A	G	A	A	C	T	T	G	T	T	T	G	G	C	G	A
							C1-2	110	48D22	Biallelic heterozygous	Allele 1	G	T	T	G	G	A	G	C	T	T	A	T	C	C	C	A	A	C	A	T	A	C	A	G	A	A	C	T	T	G	-	-	-	-	-	-	-	-
								95	64D8		Allele 2	G	T	T	G	G	A	G	C	T	T	A	T	C	C	C	A	A	C	A	T	A	C	A	G	A	A	C	T	T	G	T	T	T	G	G	C	G	A
	3	SpCas9	37°C	C2	1	1	C2-1	129	65D4	MULTIPLE	M	G	T	T	G	G	A	G	C	T	T	A	T	C	C	C	A	A	C	A	T	A	C	A	G	A	A	C	T	T	G	T	T	T	G	G	C	G	A
								50	57D11		M	G	T	T	G	G	A	G	C	T	T	A	T	C	C	C	A	A	C	A	T	A	C	A	G	A	A	C	T	T	G	T	T	T	G	G	C	G	A
								36	64D5		M	G	T	T	G	G	A	G	C	T	T	A	T	C	C	C	A	A	C	A	T	A	C	A	G	A	A	C	T	T	G	T	T	T	G	G	C	G	A
								32	69I1		M	G	T	T	G	G	A	G	C	T	T	A	T	C	C	C	A	A	C	A	T	A	C	A	G	A	A	C	T	T	G	T	T	T	G	G	C	G	A
							C2-2	96	64D5	MULTIPLE	M	G	T	T	G	G	A	G	C	T	T	A	T	C	C	C	A	A	C	A	T	A	C	A	G	A	A	C	T	T	G	T	T	T	G	G	C	G	A
								95	69I1		M	G	T	T	G	G	A	G	C	T	T	A	T	C	C	C	A	A	C	A	T	A	C	A	G	A	A	C	T	T	G	T	T	T	G	G	C	G	A
								91	65D4		M	G	T	T	G	G	A	G	C	T	T	A	T	C	C	C	A	A	C	A	T	A	C	A	G	A	A	C	T	T	G	T	T	T	G	G	C	G	A
								87	62D8		M	G	T	T	G	G	A	G	C	T	T	A	T	C	C	C	A	A	C	A	T	A	C	A	G	A	A	C	T	T	G	T	T	T	G	G	C	G	A
	3	SpCas9	37°C	C3	1	1	C3-1	299	65D5	Biallelic heterozygous	Allele 1	G	T	T	G	G	A	G	C	T	T	A	T	C	C	C	A	A	C	A	T	A	C	A	G	A	A	C	T	T	G	T	T	T	G	G	C	G	A
								233	69I1		Allele 2	G	T	T	G	G	A	G	C	T	T	A	T	C	C	C	A	A	C	A	T	A	C	A	G	A	A	C	T	T	G	T	T	T	G	G	C	G	A
							C3-2	164	52D18	MULTIPLE	M	G	T	T	G	G	A	G	C	T	T	A	T	C	C	C	A	A	C	A	T	A	C	A	G	A	A	C	T	T	G	T	T	T	G	-	-	-	-
								127	63D5		M	G	T	T	G	G	A	G	C	T	T	A	T	C	C	C	A	A	C	A	T	A	C	A	G	A	A	C	T	T	G	T	T	T	G	G	C	G	A
								98	62D22		M	G	T	T	G	G	A	G	C	T	T	A	T	C	C	C	A	A	C	A	T	A	C	A	G	A	A	C	T	T	G	T	T	T	G	G	C	G	A
								67	69I1		M	G	T	T	G	G	A	G	C	T	T	A	T	C	C	C	A	A	C	A	T	A	C	A	G	A	A	C	T	T	G	T	T	T	G	G	C	G	A
							C3-3	228	65D5	Biallelic heterozygous	Allele 1	G	T	T	G	G	A	G	C	T	T	A	T	C	C	C	A	A	C	A	T	A	C	A	G	A	A	C	T	T	G	T	T	T	G	G	C	G	A
								201	69I1		Allele 2	G	T	T	G	G	A	G	C	T	T	A	T	C	C	C	A	A	C	A	T	A	C	A	G	A	A	C	T	T	G	T	T	T	G	G	C	G	A
	3	SpCas9	37°C	C4	0	1	C4-1	344	no_indel	Wild-type	Allele 1	G	T	T	G	G	A	G	C	T	T	A	T	C	C	C	A	A	C	A	T	A	C	A	G	A	A	C	T	T	G	T	T	T	G	G	C	G	A
											Allele 2	G	T	T	G	G	A	G	C	T	T	A	T	C	C	C	A	A	C	A	T	A	C	A	G	A	A	C	T	T	G	T	T	T	G	G	C	G	A
	3	SpCas9	37°C	C5	1	1	C5-1	212	64D5	Biallelic heterozygous	Allele 1	G	T	T	G	G	A	G	C	T	T	A	T	C	C	C	A	A	C	A	T	A	C	A	G	A	A	C	T	T	G	T	T	T	G	G	C	G	A
								207	65D4		Allele 2	G	T	T	G	G	A	G	C	T	T	A	T	C	C	C	A	A	C	A	T	A	C	A	G	A	A	C	T	T	G	T	T	T	G	G	C	G	A
							C5-2	187	64D5	Biallelic heterozygous	Allele 1	G	T	T	G	G	A	G	C	T	T	A	T	C	C	C	A	A	C	A	T	A	C	A	G	A	A	C	T	T	G	T	T	T	G	G	C	G	A
								187	65D4		Allele 2	G	T	T	G	G	A	G	C	T	T	A	T	C	C	C	A	A	C	A	T	A	C	A	G	A	A	C	T	T	G	T	T	T	G	G	C	G	A
	3	SpCas9	37°C	C6	1	1	C6-1	320	66D3	MULTIPLE	M	G	T	T	G	G	A	G	C	T	T	A	T	C	C	C	A	A	C	A	T	A	C	A	G	A	A	C	T	T	G	T	T	T	G	G	C	G	A
								86	65D4		M	G	T	T	G	G	A	G	C	T	T	A	T	C	C	C	A	A	C	A	T	A	C	A	G	A	A	C	T	T	G	T	T	T	G	G	C	G	A
								39	no_indel		M	G	T	T	G	G	A	G	C	T	T	A	T	C	C	C	A	A	C	A	T	A	C	A	G	A	A	C	T	T	G	T	T	T	G	G	C	G	A
							C6-2	207	no_indel	Wild-type	Allele 1	G	T	T	G	G	A	G	C	T	T	A	T	C	C	C	A	A	C	A	T	A	C	A	G	A	A	C	T	T	G	T	T	T	G	G	C	G	A
											Allele 2	G	T	T	G	G	A	G	C	T	T	A	T	C	C	C	A	A	C	A	T	A	C	A	G	A	A	C	T	T	G	T	T	T	G	G	C	G	A
	3	SpCas9	37°C	C7	0	0	na
	3	SpCas9	37°C	C8	0	1	C8-1	391	no_indel	Wild-type	Allele 1	G	T	T	G	G	A	G	C	T	T	A	T	C	C	C	A	A	C	A	T	A	C	A	G	A	A	C	T	T	G	T	T	T	G	G	C	G	A
											Allele 2	G	T	T	G	G	A	G	C	T	T	A	T	C	C	C	A	A	C	A	T	A	C	A	G	A	A	C	T	T	G	T	T	T	G	G	C	G	A
	3	SpCas9	37°C	C9	1	1	C9-1	69	69I1	Biallelic heterozygous	Allele 1	G	T	T	G	G	A	G	C	T	T	A	T	C	C	C	A	A	C	A	T	A	C	A	G	A	A	C	T	T	G	T	T	T	G	G	C	G	A
								47	65D7		Allele 2	G	T	T	G	G	A	G	C	T	T	A	T	C	C	C	A	A	C	A	T	A	C	A	G	A	A	C	T	T	G	T	T	T	G	G	C	G	A
							C9-2	261	65D7	Biallelic homozygous	Allele 1	G	T	T	G	G	A	G	C	T	T	A	T	C	C	C	A	A	C	A	T	A	C	A	G	A	A	C	T	T	G	T	T	T	G	G	C	G	A
									65D7		Allele 2	G	T	T	G	G	A	G	C	T	T	A	T	C	C	C	A	A	C	A	T	A	C	A	G	A	A	C	T	T	G	T	T	T	G	G	C	G	A
	3	SpCas9	37°C	C10	1	1	C10-1	285	69I1	Biallelic homozygous	Allele 1	G	T	T	G	G	A	G	C	T	T	A	T	C	C	C	A	A	C	A	T	A	C	A	G	A	A	C	T	T	G	T	T	T	G	G	C	G	A
									69I1		Allele 2	G	T	T	G	G	A	G	C	T	T	A	T	C	C	C	A	A	C	A	T	A	C	A	G	A	A	C	T	T	G	T	T	T	G	G	C	G	A
							C10-2	205	no_indel	Wild-type	Allele 1	G	T	T	G	G	A	G	C	T	T	A	T	C	C	C	A	A	C	A	T	A	C	A	G	A	A	C	T	T	G	T	T	T	G	G	C	G	A
											Allele 2	G	T	T	G	G	A	G	C	T	T	A	T	C	C	C	A	A	C	A	T	A	C	A	G	A	A	C	T	T	G	T	T	T	G	G	C	G	A
	3	SpCas9	37°C	C11	1	1	C11-1	46	62D8	Biallelic heterozygous	Allele 1	G	T	T	G	G	A	G	C	T	T	A	T	C	C	C	A	A	C	A	T	A	C	A	G	A	A	C	T	T	G	T	T	T	G	G	C	G	A
								40	64D6		Allele 2	G	T	T	G	G	A	G	C	T	T	A	T	C	C	C	A	A	C	A	T	A	C	A	G	A	A	C	T	T	G	T	T	T	G	G	C	G	A
	3	SpCas9	37°C	C12	1	1	C12-1	151	63D6	Biallelic heterozygous	Allele 1	G	T	T	G	G	A	G	C	T	T	A	T	C	C	C	A	A	C	A	T	A	C	A	G	A	A	C	T	T	G	T	T	T	G	G	C	G	A
								117	69I1		Allele 2	G	T	T	G	G	A	G	C	T	T	A	T	C	C	C	A	A	C	A	T	A	C	A	G	A	A	C	T	T	G	T	T	T	G	G	C	G	A
							C12-2	142	no_indel	Monoallelic	Allele 1	G	T	T	G	G	A	G	C	T	T	A	T	C	C	C	A	A	C	A	T	A	C	A	G	A	A	C	T	T	G	T	T	T	G	G	C	G	A
								139	69I1		Allele 2	G	T	T	G	G	A	G	C	T	T	A	T	C	C	C	A	A	C	A	T	A	C	A	G	A	A	C	T	T	G	T	T	T	G	G	C	G	A
							C12-3	157	69I1	Monoallelic	Allele 1	G	T	T	G	G	A	G	C	T	T	A	T	C	C	C	A	A	C	A	T	A	C	A	G	A	A	C	T	T	G	T	T	T	G	G	C	G	A
								151	no_indel		Allele 2	G	T	T	G	G	A	G	C	T	T	A	T	C	C	C	A	A	C	A	T	A	C	A	G	A	A	C	T	T	G	T	T	T	G	G	C	G	A
	3	SpCas9	37°C	C13	0	0	na
	3	SpCas9	37°C	C14	0	0	na
	3	SpCas9	37°C	C15	0	0	na
	3	SpCas9	37°C	C16	0	0	na
	3	SpCas9	37°C	C17	0	0	na
	3	SpCas9	37°C	C18	0	0	na
	3	SpCas9	37°C	C19	0	0	na
	3	SpCas9	37°C	C20	0	0	na
	3	SpCas9	37°C	C21	0	0	na
	3	SpCas9	37°C	C22	0	0	na
	3	SpCas9	37°C	C23	0	0	na
	3	SpCas9	37°C	C24	0	0	na
	3	SpCas9	37°C	C25	0	0	na
	4	SpCas9	27°C	C1	1	1	C1-1	217	66D10	Biallelic heterozygous	Allele 1	G	T	T	G	G	A	G	C	T	T	A	T	C	C	C	A	A	C	A	T	A	C	A	G	A	A	C	T	T	G	T	T	T	G	G	C	G	A
								160	67I1		Allele 2	G	T	T	G	G	A	G	C	T	T	A	T	C	C	C	A	A	C	A	T	A	C	A	G	A	A	C	T	T	G	T	T	T	G	G	C	G	A
							C1-2	481	no_indel	Wild-type	Allele 1	G	T	T	G	G	A	G	C	T	T	A	T	C	C	C	A	A	C	A	T	A	C	A	G	A	A	C	T	T	G	T	T	T	G	G	C	G	A
											Allele 2	G	T	T	G	G	A	G	C	T	T	A	T	C	C	C	A	A	C	A	T	A	C	A	G	A	A	C	T	T	G	T	T	T	G	G	C	G	A
	4	SpCas9	27°C	C2	1	1	C2-1	414	62D22	Biallelic heterozygous	Allele 1	G	T	T	G	G	A	G	C	T	T	A	T	C	C	C	A	A	C	A	T	A	C	A	G	A	A	C	T	T	G	T	T	T	G	G	C	G	A
								343	52D26		Allele 2	G	T	T	G	G	A	G	C	T	T	A	T	C	C	C	A	A	C	A	T	A	C	A	G	A	A	C	T	T	G	T	T	T	G	-	-	-	-
							C2-2	97	no_indel	Wild-type	Allele 1	G	T	T	G	G	A	G	C	T	T	A	T	C	C	C	A	A	C	A	T	A	C	A	G	A	A	C	T	T	G	T	T	T	G	G	C	G	A
											Allele 2	G	T	T	G	G	A	G	C	T	T	A	T	C	C	C	A	A	C	A	T	A	C	A	G	A	A	C	T	T	G	T	T	T	G	G	C	G	A
	4	SpCas9	27°C	C3	0	1	C3-1	447	no_indel	Wild-type	Allele 1	G	T	T	G	G	A	G	C	T	T	A	T	C	C	C	A	A	C	A	T	A	C	A	G	A	A	C	T	T	G	T	T	T	G	G	C	G	A
											Allele 2	G	T	T	G	G	A	G	C	T	T	A	T	C	C	C	A	A	C	A	T	A	C	A	G	A	A	C	T	T	G	T	T	T	G	G	C	G	A
	4	SpCas9	27°C	C4	0	1	C4-1	476	no_indel	Wild-type	Allele 1	G	T	T	G	G	A	G	C	T	T	A	T	C	C	C	A	A	C	A	T	A	C	A	G	A	A	C	T	T	G	T	T	T	G	G	C	G	A
											Allele 2	G	T	T	G	G	A	G	C	T	T	A	T	C	C	C	A	A	C	A	T	A	C	A	G	A	A	C	T	T	G	T	T	T	G	G	C	G	A
	4	SpCas9	27°C	C5	1	1	C5-1	282	63D8	Biallelic heterozygous	Allele 1	G	T	T	G	G	A	G	C	T	T	A	T	C	C	C	A	A	C	A	T	A	C	A	G	A	A	C	T	T	G	T	T	T	G	G	C	G	A
								248	63D5		Allele 2	G	T	T	G	G	A	G	C	T	T	A	T	C	C	C	A	A	C	A	T	A	C	A	G	A	A	C	T	T	G	T	T	T	G	G	C	G	A
							C5-2	300	63D6	Biallelic heterozygous	Allele 1	G	T	T	G	G	A	G	C	T	T	A	T	C	C	C	A	A	C	A	T	A	C	A	G	A	A	C	T	T	G	T	T	T	G	G	C	G	A
								276	63D5		Allele 2	G	T	T	G	G	A	G	C	T	T	A	T	C	C	C	A	A	C	A	T	A	C	A	G	A	A	C	T	T	G	T	T	T	G	G	C	G	A
	4	SpCas9	27°C	C6	1	1	C6-1	160	65D4	MULTIPLE	M	G	T	T	G	G	A	G	C	T	T	A	T	C	C	C	A	A	C	A	T	A	C	A	G	A	A	C	T	T	G	T	T	T	G	G	C	G	A
								60	63D6		M	G	T	T	G	G	A	G	C	T	T	A	T	C	C	C	A	A	C	A	T	A	C	A	G	A	A	C	T	T	G	T	T	T	G	G	C	G	A
								60	58D11		M	G	T	T	G	G	A	G	C	T	T	A	T	C	C	C	A	A	C	A	T	A	C	A	G	A	A	C	T	T	G	T	T	T	G	G	C	G	A
								45	58D17		M	G	T	T	G	G	A	G	C	T	T	A	T	C	C	C	A	A	C	A	T	A	C	A	G	A	A	C	T	T	G	T	T	T	G	G	C	G	A
								42	strange editing		M	G	T	T	-	G	T	G	C	T	-	-	-	-	-	-	-	-	-	-	-	-	-	A	T	A	T	T	T	T	A	T	T	T	A	G	-	-	-
							C6-2	147	65D7	MULTIPLE	M	G	T	T	G	G	A	G	C	T	T	A	T	C	C	C	A	A	C	A	T	A	C	A	G	A	A	C	T	T	G	T	T	T	G	G	C	G	A
								145	63D6		M	G	T	T	G	G	A	G	C	T	T	A	T	C	C	C	A	A	C	A	T	A	C	A	G	A	A	C	T	T	G	T	T	T	G	G	C	G	A
								142	65D4		M	G	T	T	G	G	A	G	C	T	T	A	T	C	C	C	A	A	C	A	T	A	C	A	G	A	A	C	T	T	G	T	T	T	G	G	C	G	A
								127	66D3		M	G	T	T	G	G	A	G	C	T	T	A	T	C	C	C	A	A	C	A	T	A	C	A	G	A	A	C	T	T	G	T	T	T	G	G	C	G	A
	4	SpCas9	27°C	C7	1	1	C7-1	131	66D3	MULTIPLE	M	G	T	T	G	G	A	G	C	T	T	A	T	C	C	C	A	A	C	A	T	A	C	A	G	A	A	C	T	T	G	T	T	T	G	G	C	G	A
								54	62D22		M	G	T	T	G	G	A	G	C	T	T	A	T	C	C	C	A	A	C	A	T	A	C	A	G	A	A	C	T	T	G	T	T	T	G	G	C	G	A
								50	no_indel		M	G	T	T	G	G	A	G	C	T	T	A	T	C	C	C	A	A	C	A	T	A	C	A	G	A	A	C	T	T	G	T	T	T	G	G	C	G	A
								45	65D4		M	G	T	T	G	G	A	G	C	T	T	A	T	C	C	C	A	A	C	A	T	A	C	A	G	A	A	C	T	T	G	T	T	T	G	G	C	G	A
							C7-2	286	65D4	Biallelic heterozygous	Allele 1	G	T	T	G	G	A	G	C	T	T	A	T	C	C	C	A	A	C	A	T	A	C	A	G	A	A	C	T	T	G	T	T	T	G	G	C	G	A
								277	64D5		Allele 2	G	T	T	G	G	A	G	C	T	T	A	T	C	C	C	A	A	C	A	T	A	C	A	G	A	A	C	T	T	G	T	T	T	G	G	C	G	A
							C7-3	489	no_indel	Wild-type	Allele 1	G	T	T	G	G	A	G	C	T	T	A	T	C	C	C	A	A	C	A	T	A	C	A	G	A	A	C	T	T	G	T	T	T	G	G	C	G	A
											Allele 2	G	T	T	G	G	A	G	C	T	T	A	T	C	C	C	A	A	C	A	T	A	C	A	G	A	A	C	T	T	G	T	T	T	G	G	C	G	A
	4	SpCas9	27°C	C8	0	1	C8-1	465	no_indel	Wild-type	Allele 1	G	T	T	G	G	A	G	C	T	T	A	T	C	C	C	A	A	C	A	T	A	C	A	G	A	A	C	T	T	G	T	T	T	G	G	C	G	A
											Allele 2	G	T	T	G	G	A	G	C	T	T	A	T	C	C	C	A	A	C	A	T	A	C	A	G	A	A	C	T	T	G	T	T	T	G	G	C	G	A
	4	SpCas9	27°C	C9	0	1	C9-1	378	66D3	Monoallelic	Allele 1	G	T	T	G	G	A	G	C	T	T	A	T	C	C	C	A	A	C	A	T	A	C	A	G	A	A	C	T	T	G	T	T	T	G	G	C	G	A
								329	no_indel		Allele 2	G	T	T	G	G	A	G	C	T	T	A	T	C	C	C	A	A	C	A	T	A	C	A	G	A	A	C	T	T	G	T	T	T	G	G	C	G	A
							C9-2	530	65D17	Biallelic heterozygous	Allele 1	G	T	T	G	G	A	G	C	T	T	A	T	C	C	C	A	A	C	A	T	A	C	A	G	A	A	C	T	T	G	T	T	T	G	G	C	G	A
								345	65D4		Allele 2	G	T	T	G	G	A	G	C	T	T	A	T	C	C	C	A	A	C	A	T	A	C	A	G	A	A	C	T	T	G	T	T	T	G	G	C	G	A
							C9-3	489	no_indel	Wild-type	Allele 1	G	T	T	G	G	A	G	C	T	T	A	T	C	C	C	A	A	C	A	T	A	C	A	G	A	A	C	T	T	G	T	T	T	G	G	C	G	A
											Allele 2	G	T	T	G	G	A	G	C	T	T	A	T	C	C	C	A	A	C	A	T	A	C	A	G	A	A	C	T	T	G	T	T	T	G	G	C	G	A
	4	SpCas9	27°C	C10	0	1	C10-1	606	no_indel	Wild-type	Allele 1	G	T	T	G	G	A	G	C	T	T	A	T	C	C	C	A	A	C	A	T	A	C	A	G	A	A	C	T	T	G	T	T	T	G	G	C	G	A
											Allele 2	G	T	T	G	G	A	G	C	T	T	A	T	C	C	C	A	A	C	A	T	A	C	A	G	A	A	C	T	T	G	T	T	T	G	G	C	G	A
							C10-2	412	no_indel	Monoallelic	Allele 1	G	T	T	G	G	A	G	C	T	T	A	T	C	C	C	A	A	C	A	T	A	C	A	G	A	A	C	T	T	G	T	T	T	G	G	C	G	A
								154	69I1		Allele 2	G	T	T	G	G	A	G	C	T	T	A	T	C	C	C	A	A	C	A	T	A	C	A	G	A	A	C	T	T	G	T	T	T	G	G	C	G	A
							C10-3	529	no_indel	Wild-type	Allele 1	G	T	T	G	G	A	G	C	T	T	A	T	C	C	C	A	A	C	A	T	A	C	A	G	A	A	C	T	T	G	T	T	T	G	G	C	G	A
											Allele 2	G	T	T	G	G	A	G	C	T	T	A	T	C	C	C	A	A	C	A	T	A	C	A	G	A	A	C	T	T	G	T	T	T	G	G	C	G	A
	4	SpCas9	27°C	C11	0	0	na
	4	SpCas9	27°C	C12	0	0	na
	4	SpCas9	27°C	C13	0	0	na
	4	SpCas9	27°C	C14	0	0	na
	4	SpCas9	27°C	C15	0	0	na
	4	SpCas9	27°C	C16	0	0	na
	4	SpCas9	27°C	C17	0	0	na
	4	SpCas9	27°C	C18	0	0	na
	4	SpCas9	27°C	C19	0	0	na
	4	SpCas9	27°C	C20	0	0	na
	4	SpCas9	27°C	C21	0	0	na
	4	SpCas9	27°C	C22	0	0	na
	4	SpCas9	27°C	C23	0	0	na
	4	SpCas9	27°C	C24	0	0	na
	4	SpCas9	27°C	C25	0	0	na
	4	SpCas9	37°C	C1	0	1	C1-1	451	no_indel	Wild-type	Allele 1	G	T	T	G	G	A	G	C	T	T	A	T	C	C	C	A	A	C	A	T	A	C	A	G	A	A	C	T	T	G	T	T	T	G	G	C	G	A
											Allele 2	G	T	T	G	G	A	G	C	T	T	A	T	C	C	C	A	A	C	A	T	A	C	A	G	A	A	C	T	T	G	T	T	T	G	G	C	G	A
	4	SpCas9	37°C	C2	0	1	C2-1	499	no_indel	Wild-type	Allele 1	G	T	T	G	G	A	G	C	T	T	A	T	C	C	C	A	A	C	A	T	A	C	A	G	A	A	C	T	T	G	T	T	T	G	G	C	G	A
											Allele 2	G	T	T	G	G	A	G	C	T	T	A	T	C	C	C	A	A	C	A	T	A	C	A	G	A	A	C	T	T	G	T	T	T	G	G	C	G	A
	4	SpCas9	37°C	C3	1	1	C3-1	443	63D5	Biallelic homozygous	Allele 1	G	T	T	G	G	A	G	C	T	T	A	T	C	C	C	A	A	C	A	T	A	C	A	G	A	A	C	T	T	G	T	T	T	G	G	C	G	A
									63D5		Allele 2	G	T	T	G	G	A	G	C	T	T	A	T	C	C	C	A	A	C	A	T	A	C	A	G	A	A	C	T	T	G	T	T	T	G	G	C	G	A
	4	SpCas9	37°C	C4	0	1	C4-1	489	no_indel	Wild-type	Allele 1	G	T	T	G	G	A	G	C	T	T	A	T	C	C	C	A	A	C	A	T	A	C	A	G	A	A	C	T	T	G	T	T	T	G	G	C	G	A
											Allele 2	G	T	T	G	G	A	G	C	T	T	A	T	C	C	C	A	A	C	A	T	A	C	A	G	A	A	C	T	T	G	T	T	T	G	G	C	G	A
							C4-2	360	no_indel	Wild-type	Allele 1	G	T	T	G	G	A	G	C	T	T	A	T	C	C	C	A	A	C	A	T	A	C	A	G	A	A	C	T	T	G	T	T	T	G	G	C	G	A
											Allele 2	G	T	T	G	G	A	G	C	T	T	A	T	C	C	C	A	A	C	A	T	A	C	A	G	A	A	C	T	T	G	T	T	T	G	G	C	G	A
	4	SpCas9	37°C	C5	1	1	C5-1	165	60D16	MULTIPLE	M	G	T	T	G	G	A	G	C	T	T	A	T	C	C	C	A	A	C	A	T	A	C	A	G	A	A	C	T	T	G	T	T	T	G	G	C	G	A
								117	63D6		M	G	T	T	G	G	A	G	C	T	T	A	T	C	C	C	A	A	C	A	T	A	C	A	G	A	A	C	T	T	G	T	T	T	G	G	C	G	A
								114	64D5		M	G	T	T	G	G	A	G	C	T	T	A	T	C	C	C	A	A	C	A	T	A	C	A	G	A	A	C	T	T	G	T	T	T	G	G	C	G	A
								114	63D5		M	G	T	T	G	G	A	G	C	T	T	A	T	C	C	C	A	A	C	A	T	A	C	A	G	A	A	C	T	T	G	T	T	T	G	G	C	G	A
							C5-2	377	no_indel	Monoallelic	Allele 1	G	T	T	G	G	A	G	C	T	T	A	T	C	C	C	A	A	C	A	T	A	C	A	G	A	A	C	T	T	G	T	T	T	G	G	C	G	A
								75	66D2		Allele 2	G	T	T	G	G	A	G	C	T	T	A	T	C	C	C	A	A	C	A	T	A	C	A	G	A	A	C	T	T	G	T	T	T	G	G	C	G	A
	4	SpCas9	37°C	C6	1	1	C6-1	273	no_indel	MULTIPLE	M	G	T	T	G	G	A	G	C	T	T	A	T	C	C	C	A	A	C	A	T	A	C	A	G	A	A	C	T	T	G	T	T	T	G	G	C	G	A
								76	63D5		M	G	T	T	G	G	A	G	C	T	T	A	T	C	C	C	A	A	C	A	T	A	C	A	G	A	A	C	T	T	G	T	T	T	G	G	C	G	A
								70	64D5		M	G	T	T	G	G	A	G	C	T	T	A	T	C	C	C	A	A	C	A	T	A	C	A	G	A	A	C	T	T	G	T	T	T	G	G	C	G	A
							C6-2	273	no_indel	Wild-type	Allele 1	G	T	T	G	G	A	G	C	T	T	A	T	C	C	C	A	A	C	A	T	A	C	A	G	A	A	C	T	T	G	T	T	T	G	G	C	G	A
											Allele 2	G	T	T	G	G	A	G	C	T	T	A	T	C	C	C	A	A	C	A	T	A	C	A	G	A	A	C	T	T	G	T	T	T	G	G	C	G	A
	4	SpCas9	37°C	C7	1	1	C7-1	228	65D4	MULTIPLE	M	G	T	T	G	G	A	G	C	T	T	A	T	C	C	C	A	A	C	A	T	A	C	A	G	A	A	C	T	T	G	T	T	T	G	G	C	G	A
								68	69I1		M	G	T	T	G	G	A	G	C	T	T	A	T	C	C	C	A	A	C	A	T	A	C	A	G	A	A	C	T	T	G	T	T	T	G	G	C	G	A
								46	63D13		M	G	T	T	G	G	A	G	C	T	T	A	T	C	C	C	A	A	C	A	T	A	C	A	G	A	A	C	T	T	G	T	T	T	G	G	C	G	A
							C7-2	136	65D4	Biallelic heterozygous	Allele 1	G	T	T	G	G	A	G	C	T	T	A	T	C	C	C	A	A	C	A	T	A	C	A	G	A	A	C	T	T	G	T	T	T	G	G	C	G	A
								80	63D5		Allele 2	G	T	T	G	G	A	G	C	T	T	A	T	C	C	C	A	A	C	A	T	A	C	A	G	A	A	C	T	T	G	T	T	T	G	G	C	G	A
							C7-3	247	66D3	Monoallelic	Allele 1	G	T	T	G	G	A	G	C	T	T	A	T	C	C	C	A	A	C	A	T	A	C	A	G	A	A	C	T	T	G	T	T	T	G	G	C	G	A
								226	no_indel		Allele 2	G	T	T	G	G	A	G	C	T	T	A	T	C	C	C	A	A	C	A	T	A	C	A	G	A	A	C	T	T	G	T	T	T	G	G	C	G	A
	4	SpCas9	37°C	C8	1	1	C8-1	237	63D5	Biallelic homozygous	Allele 1	G	T	T	G	G	A	G	C	T	T	A	T	C	C	C	A	A	C	A	T	A	C	A	G	A	A	C	T	T	G	T	T	T	G	G	C	G	A
									63D5		Allele 2	G	T	T	G	G	A	G	C	T	T	A	T	C	C	C	A	A	C	A	T	A	C	A	G	A	A	C	T	T	G	T	T	T	G	G	C	G	A
	4	SpCas9	37°C	C9	1	1	C9-1	219	65D4	Biallelic heterozygous	Allele 1	G	T	T	G	G	A	G	C	T	T	A	T	C	C	C	A	A	C	A	T	A	C	A	G	A	A	C	T	T	G	T	T	T	G	G	C	G	A
								195	64D6		Allele 2	G	T	T	G	G	A	G	C	T	T	A	T	C	C	C	A	A	C	A	T	A	C	A	G	A	A	C	T	T	G	T	T	T	G	G	C	G	A
							C9-2	87	65D4	Monoallelic	Allele 1	G	T	T	G	G	A	G	C	T	T	A	T	C	C	C	A	A	C	A	T	A	C	A	G	A	A	C	T	T	G	T	T	T	G	G	C	G	A
								53	no_indel		Allele 2	G	T	T	G	G	A	G	C	T	T	A	T	C	C	C	A	A	C	A	T	A	C	A	G	A	A	C	T	T	G	T	T	T	G	G	C	G	A
	4	SpCas9	37°C	C10	1	1	C10-1	243	64D6	Biallelic heterozygous	Allele 1	G	T	T	G	G	A	G	C	T	T	A	T	C	C	C	A	A	C	A	T	A	C	A	G	A	A	C	T	T	G	T	T	T	G	G	C	G	A
								133	64D5		Allele 2	G	T	T	G	G	A	G	C	T	T	A	T	C	C	C	A	A	C	A	T	A	C	A	G	A	A	C	T	T	G	T	T	T	G	G	C	G	A
							C10-2	119	64D6	Biallelic heterozygous	Allele 1	G	T	T	G	G	A	G	C	T	T	A	T	C	C	C	A	A	C	A	T	A	C	A	G	A	A	C	T	T	G	T	T	T	G	G	C	G	A
								47	64D5		Allele 2	G	T	T	G	G	A	G	C	T	T	A	T	C	C	C	A	A	C	A	T	A	C	A	G	A	A	C	T	T	G	T	T	T	G	G	C	G	A
	4	SpCas9	37°C	C11	1	1	C11-1	302	60D12	Biallelic heterozygous	Allele 1	G	T	T	G	G	A	G	C	T	T	A	T	C	C	C	A	A	C	A	T	A	C	A	G	A	A	C	T	T	G	T	T	T	G	G	C	G	A
								280	63D6		Allele 2	G	T	T	G	G	A	G	C	T	T	A	T	C	C	C	A	A	C	A	T	A	C	A	G	A	A	C	T	T	G	T	T	T	G	G	C	G	A
							C11-2	118	64D5	Biallelic heterozygous	Allele 1	G	T	T	G	G	A	G	C	T	T	A	T	C	C	C	A	A	C	A	T	A	C	A	G	A	A	C	T	T	G	T	T	T	G	G	C	G	A
								116	62D17		Allele 2	G	T	T	G	G	A	G	C	T	T	A	T	C	C	C	A	A	C	A	T	A	C	A	G	A	A	C	T	T	G	T	T	T	G	G	C	G	A
							C11-3	117	65D4	MULTIPLE	M	G	T	T	G	G	A	G	C	T	T	A	T	C	C	C	A	A	C	A	T	A	C	A	G	A	A	C	T	T	G	T	T	T	G	G	C	G	A
								109	69I1		M	G	T	T	G	G	A	G	C	T	T	A	T	C	C	C	A	A	C	A	T	A	C	A	G	A	A	C	T	T	G	T	T	T	G	G	C	G	A
								101	66D2		M	G	T	T	G	G	A	G	C	T	T	A	T	C	C	C	A	A	C	A	T	A	C	A	G	A	A	C	T	T	G	T	T	T	G	G	C	G	A
								41	66D3		M	G	T	T	G	G	A	G	C	T	T	A	T	C	C	C	A	A	C	A	T	A	C	A	G	A	A	C	T	T	G	T	T	T	G	G	C	G	A
	4	SpCas9	37°C	C12	0	1	C12-1	56	56D15	MULTIPLE	M	G	T	T	G	G	A	G	C	T	T	A	T	C	C	C	A	A	C	A	T	A	C	A	G	A	A	C	T	T	G	T	T	T	G	G	C	G	A
								47	67D2		M	G	T	T	G	G	A	G	C	T	T	A	T	C	C	C	A	A	C	A	T	A	C	A	G	A	A	C	T	T	G	T	T	T	G	G	C	G	A
								41	65D4		M	G	T	T	G	G	A	G	C	T	T	A	T	C	C	C	A	A	C	A	T	A	C	A	G	A	A	C	T	T	G	T	T	T	G	G	C	G	A
								40	66D3		M	G	T	T	G	G	A	G	C	T	T	A	T	C	C	C	A	A	C	A	T	A	C	A	G	A	A	C	T	T	G	T	T	T	G	G	C	G	A
	4	SpCas9	37°C	C13	0	1	C13-1	321	no_indel	Monoallelic	Allele 1	G	T	T	G	G	A	G	C	T	T	A	T	C	C	C	A	A	C	A	T	A	C	A	G	A	A	C	T	T	G	T	T	T	G	G	C	G	A
								45	66D3		Allele 2	G	T	T	G	G	A	G	C	T	T	A	T	C	C	C	A	A	C	A	T	A	C	A	G	A	A	C	T	T	G	T	T	T	G	G	C	G	A
	4	SpCas9	37°C	C14	0	0	na
	4	SpCas9	37°C	C15	0	0	na
	4	SpCas9	37°C	C16	0	0	na
	4	SpCas9	37°C	C17	0	0	na
	4	SpCas9	37°C	C18	0	0	na
	4	SpCas9	37°C	C19	0	0	na
	4	SpCas9	37°C	C20	0	0	na
	4	SpCas9	37°C	C21	0	0	na
	4	SpCas9	37°C	C22	0	0	na
	4	SpCas9	37°C	C23	0	0	na
	4	SpCas9	37°C	C24	0	0	na
	4	SpCas9	37°C	C25	0	0	na
	5	SpCas9	27°C	C1	1	1	C1-1	173	64D5	Biallelic heterozygous	Allele 1	G	T	T	G	G	A	G	C	T	T	A	T	C	C	C	A	A	C	A	T	A	C	A	G	A	A	C	T	T	G	T	T	T	G	G	C	G	A
								172	65D4		Allele 2	G	T	T	G	G	A	G	C	T	T	A	T	C	C	C	A	A	C	A	T	A	C	A	G	A	A	C	T	T	G	T	T	T	G	G	C	G	A
	5	SpCas9	27°C	C2	1	1	C2-1	253	65D4	Biallelic homozygous	Allele 1	G	T	T	G	G	A	G	C	T	T	A	T	C	C	C	A	A	C	A	T	A	C	A	G	A	A	C	T	T	G	T	T	T	G	G	C	G	A
									65D4		Allele 2	G	T	T	G	G	A	G	C	T	T	A	T	C	C	C	A	A	C	A	T	A	C	A	G	A	A	C	T	T	G	T	T	T	G	G	C	G	A
							C2-2	298	65D4	Biallelic homozygous	Allele 1	G	T	T	G	G	A	G	C	T	T	A	T	C	C	C	A	A	C	A	T	A	C	A	G	A	A	C	T	T	G	T	T	T	G	G	C	G	A
									65D4		Allele 2	G	T	T	G	G	A	G	C	T	T	A	T	C	C	C	A	A	C	A	T	A	C	A	G	A	A	C	T	T	G	T	T	T	G	G	C	G	A
	5	SpCas9	27°C	C3	0	1	C3-1	344	no_indel	Wild-type	Allele 1	G	T	T	G	G	A	G	C	T	T	A	T	C	C	C	A	A	C	A	T	A	C	A	G	A	A	C	T	T	G	T	T	T	G	G	C	G	A
											Allele 2	G	T	T	G	G	A	G	C	T	T	A	T	C	C	C	A	A	C	A	T	A	C	A	G	A	A	C	T	T	G	T	T	T	G	G	C	G	A
	5	SpCas9	27°C	C4	1	1	C4-1	215	66D2	Biallelic heterozygous	Allele 1	G	T	T	G	G	A	G	C	T	T	A	T	C	C	C	A	A	C	A	T	A	C	A	G	A	A	C	T	T	G	T	T	T	G	G	C	G	A
								208	64D5		Allele 2	G	T	T	G	G	A	G	C	T	T	A	T	C	C	C	A	A	C	A	T	A	C	A	G	A	A	C	T	T	G	T	T	T	G	G	C	G	A
	5						C4-2	344	no_indel	Wild-type	Allele 1	G	T	T	G	G	A	G	C	T	T	A	T	C	C	C	A	A	C	A	T	A	C	A	G	A	A	C	T	T	G	T	T	T	G	G	C	G	A
											Allele 2	G	T	T	G	G	A	G	C	T	T	A	T	C	C	C	A	A	C	A	T	A	C	A	G	A	A	C	T	T	G	T	T	T	G	G	C	G	A
	5						C4-3	238	63D6	MULTIPLE	M	G	T	T	G	G	A	G	C	T	T	A	T	C	C	C	A	A	C	A	T	A	C	A	G	A	A	C	T	T	G	T	T	T	G	G	C	G	A
								139	61D9		M	G	T	T	G	G	A	G	C	T	T	A	T	C	C	C	A	A	C	A	T	A	C	A	G	A	A	C	T	T	G	T	T	T	G	G	C	G	A
								135	63D8		M	G	T	T	G	G	A	G	C	T	T	A	T	C	C	C	A	A	C	A	T	A	C	A	G	A	A	C	T	T	G	T	T	T	G	G	C	G	A
	5	SpCas9	27°C	C5	0	1	C5-1	304	no_indel	Wild-type	Allele 1	G	T	T	G	G	A	G	C	T	T	A	T	C	C	C	A	A	C	A	T	A	C	A	G	A	A	C	T	T	G	T	T	T	G	G	C	G	A
											Allele 2	G	T	T	G	G	A	G	C	T	T	A	T	C	C	C	A	A	C	A	T	A	C	A	G	A	A	C	T	T	G	T	T	T	G	G	C	G	A
	5	SpCas9	27°C	C6	1	1	C6-1	375	no_indel	Wild-type	Allele 1	G	T	T	G	G	A	G	C	T	T	A	T	C	C	C	A	A	C	A	T	A	C	A	G	A	A	C	T	T	G	T	T	T	G	G	C	G	A
											Allele 2	G	T	T	G	G	A	G	C	T	T	A	T	C	C	C	A	A	C	A	T	A	C	A	G	A	A	C	T	T	G	T	T	T	G	G	C	G	A
							C6-2	334	63D5	Biallelic homozygous	Allele 1	G	T	T	G	G	A	G	C	T	T	A	T	C	C	C	A	A	C	A	T	A	C	A	G	A	A	C	T	T	G	T	T	T	G	G	C	G	A
									63D5		Allele 2	G	T	T	G	G	A	G	C	T	T	A	T	C	C	C	A	A	C	A	T	A	C	A	G	A	A	C	T	T	G	T	T	T	G	G	C	G	A
	5	SpCas9	27°C	C7	1	1	C7-1	358	no_indel	MULTIPLE	M	G	T	T	G	G	A	G	C	T	T	A	T	C	C	C	A	A	C	A	T	A	C	A	G	A	A	C	T	T	G	T	T	T	G	G	C	G	A
								47	64D5		M	G	T	T	G	G	A	G	C	T	T	A	T	C	C	C	A	A	C	A	T	A	C	A	G	A	A	C	T	T	G	T	T	T	G	G	C	G	A
								41	63D5		M	G	T	T	G	G	A	G	C	T	T	A	T	C	C	C	A	A	C	A	T	A	C	A	G	A	A	C	T	T	G	T	T	T	G	G	C	G	A
							C7-2	221	66D3	Biallelic heterozygous	Allele 1	G	T	T	G	G	A	G	C	T	T	A	T	C	C	C	A	A	C	A	T	A	C	A	G	A	A	C	T	T	G	T	T	T	G	G	C	G	A
								183	63D6		Allele 2	G	T	T	G	G	A	G	C	T	T	A	T	C	C	C	A	A	C	A	T	A	C	A	G	A	A	C	T	T	G	T	T	T	G	G	C	G	A
							C7-3	496	no_indel	Wild-type	Allele 1	G	T	T	G	G	A	G	C	T	T	A	T	C	C	C	A	A	C	A	T	A	C	A	G	A	A	C	T	T	G	T	T	T	G	G	C	G	A
											Allele 2	G	T	T	G	G	A	G	C	T	T	A	T	C	C	C	A	A	C	A	T	A	C	A	G	A	A	C	T	T	G	T	T	T	G	G	C	G	A
	5	SpCas9	27°C	C8	0	1	C8-1	330	no_indel	Wild-type	Allele 1	G	T	T	G	G	A	G	C	T	T	A	T	C	C	C	A	A	C	A	T	A	C	A	G	A	A	C	T	T	G	T	T	T	G	G	C	G	A
											Allele 2	G	T	T	G	G	A	G	C	T	T	A	T	C	C	C	A	A	C	A	T	A	C	A	G	A	A	C	T	T	G	T	T	T	G	G	C	G	A
							C8-2	490	no_indel	Wild-type	Allele 1	G	T	T	G	G	A	G	C	T	T	A	T	C	C	C	A	A	C	A	T	A	C	A	G	A	A	C	T	T	G	T	T	T	G	G	C	G	A
											Allele 2	G	T	T	G	G	A	G	C	T	T	A	T	C	C	C	A	A	C	A	T	A	C	A	G	A	A	C	T	T	G	T	T	T	G	G	C	G	A
	5	SpCas9	27°C	C9	1	1	C9-1	115	66D3	MULTIPLE	M	G	T	T	G	G	A	G	C	T	T	A	T	C	C	C	A	A	C	A	T	A	C	A	G	A	A	C	T	T	G	T	T	T	G	G	C	G	A
								97	66D10		M	G	T	T	G	G	A	G	C	T	T	A	T	C	C	C	A	A	C	A	T	A	C	A	G	A	A	C	T	T	G	T	T	T	G	G	C	G	A
								62	64D5		M	G	T	T	G	G	A	G	C	T	T	A	T	C	C	C	A	A	C	A	T	A	C	A	G	A	A	C	T	T	G	T	T	T	G	G	C	G	A
								62	no_indel		M	G	T	T	G	G	A	G	C	T	T	A	T	C	C	C	A	A	C	A	T	A	C	A	G	A	A	C	T	T	G	T	T	T	G	G	C	G	A
								43	63D5		M	G	T	T	G	G	A	G	C	T	T	A	T	C	C	C	A	A	C	A	T	A	C	A	G	A	A	C	T	T	G	T	T	T	G	G	C	G	A
							C9-2	158	60D12	MULTIPLE	M	G	T	T	G	G	A	G	C	T	T	A	T	C	C	C	A	A	C	A	T	A	C	A	G	A	A	C	T	T	G	T	T	T	G	G	C	G	A
								125	64D5		M	G	T	T	G	G	A	G	C	T	T	A	T	C	C	C	A	A	C	A	T	A	C	A	G	A	A	C	T	T	G	T	T	T	G	G	C	G	A
								123	65D4		M	G	T	T	G	G	A	G	C	T	T	A	T	C	C	C	A	A	C	A	T	A	C	A	G	A	A	C	T	T	G	T	T	T	G	G	C	G	A
								118	69I1		M	G	T	T	G	G	A	G	C	T	T	A	T	C	C	C	A	A	C	A	T	A	C	A	G	A	A	C	T	T	G	T	T	T	G	G	C	G	A
							C9-3	391	no_indel	Wild-type	Allele 1	G	T	T	G	G	A	G	C	T	T	A	T	C	C	C	A	A	C	A	T	A	C	A	G	A	A	C	T	T	G	T	T	T	G	G	C	G	A
											Allele 2	G	T	T	G	G	A	G	C	T	T	A	T	C	C	C	A	A	C	A	T	A	C	A	G	A	A	C	T	T	G	T	T	T	G	G	C	G	A
	5	SpCas9	27°C	C10	0	1	C10-1	246	63D5	Biallelic homozygous	Allele 1	G	T	T	G	G	A	G	C	T	T	A	T	C	C	C	A	A	C	A	T	A	C	A	G	A	A	C	T	T	G	T	T	T	G	G	C	G	A
								243	64D5		Allele 2	G	T	T	G	G	A	G	C	T	T	A	T	C	C	C	A	A	C	A	T	A	C	A	G	A	A	C	T	T	G	T	T	T	G	G	C	G	A
							C10-2	225	66D3	Biallelic heterozygous	Allele 1	G	T	T	G	G	A	G	C	T	T	A	T	C	C	C	A	A	C	A	T	A	C	A	G	A	A	C	T	T	G	T	T	T	G	G	C	G	A
								194	63D6		Allele 2	G	T	T	G	G	A	G	C	T	T	A	T	C	C	C	A	A	C	A	T	A	C	A	G	A	A	C	T	T	G	T	T	T	G	G	C	G	A
							C10-3	450	no_indel	Wild-type	Allele 1	G	T	T	G	G	A	G	C	T	T	A	T	C	C	C	A	A	C	A	T	A	C	A	G	A	A	C	T	T	G	T	T	T	G	G	C	G	A
											Allele 2	G	T	T	G	G	A	G	C	T	T	A	T	C	C	C	A	A	C	A	T	A	C	A	G	A	A	C	T	T	G	T	T	T	G	G	C	G	A
	5	SpCas9	27°C	C11	1	1	C11-1	444	61D9	Biallelic homozygous	Allele 1	G	T	T	G	G	A	G	C	T	T	A	T	C	C	C	A	A	C	A	T	A	C	A	G	A	A	C	T	T	G	T	T	T	G	G	C	G	A
									61D9		Allele 2	G	T	T	G	G	A	G	C	T	T	A	T	C	C	C	A	A	C	A	T	A	C	A	G	A	A	C	T	T	G	T	T	T	G	G	C	G	A
	5	SpCas9	27°C	C12	1	1	C12-1	284	66D10	Biallelic heterozygous	Allele 1	G	T	T	G	G	A	G	C	T	T	A	T	C	C	C	A	A	C	A	T	A	C	A	G	A	A	C	T	T	G	T	T	T	G	G	C	G	A
								257	64D5		Allele 2	G	T	T	G	G	A	G	C	T	T	A	T	C	C	C	A	A	C	A	T	A	C	A	G	A	A	C	T	T	G	T	T	T	G	G	C	G	A
	5	SpCas9	27°C	C13	1	1	C13-1	229	63D6	Biallelic heterozygous	Allele 1	G	T	T	G	G	A	G	C	T	T	A	T	C	C	C	A	A	C	A	T	A	C	A	G	A	A	C	T	T	G	T	T	T	G	G	C	G	A
								223	66D3		Allele 2	G	T	T	G	G	A	G	C	T	T	A	T	C	C	C	A	A	C	A	T	A	C	A	G	A	A	C	T	T	G	T	T	T	G	G	C	G	A
							C13-2	285	63D6	Biallelic heterozygous	Allele 1	G	T	T	G	G	A	G	C	T	T	A	T	C	C	C	A	A	C	A	T	A	C	A	G	A	A	C	T	T	G	T	T	T	G	G	C	G	A
								239	65D4		Allele 2	G	T	T	G	G	A	G	C	T	T	A	T	C	C	C	A	A	C	A	T	A	C	A	G	A	A	C	T	T	G	T	T	T	G	G	C	G	A
	5	SpCas9	27°C	C14	1	1	C14-1	255	64D5	Biallelic heterozygous	Allele 1	G	T	T	G	G	A	G	C	T	T	A	T	C	C	C	A	A	C	A	T	A	C	A	G	A	A	C	T	T	G	T	T	T	G	G	C	G	A
								217	65D4		Allele 2	G	T	T	G	G	A	G	C	T	T	A	T	C	C	C	A	A	C	A	T	A	C	A	G	A	A	C	T	T	G	T	T	T	G	G	C	G	A
							C14-2	317	66D3	Biallelic heterozygous	Allele 1	G	T	T	G	G	A	G	C	T	T	A	T	C	C	C	A	A	C	A	T	A	C	A	G	A	A	C	T	T	G	T	T	T	G	G	C	G	A
								293	64D5		Allele 2	G	T	T	G	G	A	G	C	T	T	A	T	C	C	C	A	A	C	A	T	A	C	A	G	A	A	C	T	T	G	T	T	T	G	G	C	G	A
							C14-3	475	no_indel	Wild-type	Allele 1	G	T	T	G	G	A	G	C	T	T	A	T	C	C	C	A	A	C	A	T	A	C	A	G	A	A	C	T	T	G	T	T	T	G	G	C	G	A
											Allele 2	G	T	T	G	G	A	G	C	T	T	A	T	C	C	C	A	A	C	A	T	A	C	A	G	A	A	C	T	T	G	T	T	T	G	G	C	G	A
	5	SpCas9	27°C	C15	0	0	na
	5	SpCas9	27°C	C16	0	0	na
	5	SpCas9	27°C	C17	0	0	na
	5	SpCas9	27°C	C18	0	0	na
	5	SpCas9	27°C	C19	0	0	na
	5	SpCas9	27°C	C20	0	0	na
	5	SpCas9	27°C	C21	0	0	na
	5	SpCas9	27°C	C22	0	0	na
	5	SpCas9	27°C	C23	0	0	na
	5	SpCas9	27°C	C24	0	0	na
	5	SpCas9	27°C	C25	0	0	na
	5	SpCas9	37°C	C1	1	1	C1-1	193	63D5	Biallelic homozygous	Allele 1	G	T	T	G	G	A	G	C	T	T	A	T	C	C	C	A	A	C	A	T	A	C	A	G	A	A	C	T	T	G	T	T	T	G	G	C	G	A
									63D5		Allele 2	G	T	T	G	G	A	G	C	T	T	A	T	C	C	C	A	A	C	A	T	A	C	A	G	A	A	C	T	T	G	T	T	T	G	G	C	G	A
							C1-2	392	no_indel	Wild-type	Allele 1	G	T	T	G	G	A	G	C	T	T	A	T	C	C	C	A	A	C	A	T	A	C	A	G	A	A	C	T	T	G	T	T	T	G	G	C	G	A
											Allele 2	G	T	T	G	G	A	G	C	T	T	A	T	C	C	C	A	A	C	A	T	A	C	A	G	A	A	C	T	T	G	T	T	T	G	G	C	G	A
							C1-3	436	no_indel	Wild-type	Allele 1	G	T	T	G	G	A	G	C	T	T	A	T	C	C	C	A	A	C	A	T	A	C	A	G	A	A	C	T	T	G	T	T	T	G	G	C	G	A
											Allele 2	G	T	T	G	G	A	G	C	T	T	A	T	C	C	C	A	A	C	A	T	A	C	A	G	A	A	C	T	T	G	T	T	T	G	G	C	G	A
	5	SpCas9	37°C	C2	1	1	C2-1	171	65D7	Biallelic heterozygous	Allele 1	G	T	T	G	G	A	G	C	T	T	A	T	C	C	C	A	A	C	A	T	A	C	A	G	A	A	C	T	T	G	T	T	T	G	G	C	G	A
								133	69I1		Allele 2	G	T	T	G	G	A	G	C	T	T	A	T	C	C	C	A	A	C	A	T	A	C	A	G	A	A	C	T	T	G	T	T	T	G	G	C	G	A
							C2-2	427	no_indel	Wild-type	Allele 1	G	T	T	G	G	A	G	C	T	T	A	T	C	C	C	A	A	C	A	T	A	C	A	G	A	A	C	T	T	G	T	T	T	G	G	C	G	A
											Allele 2	G	T	T	G	G	A	G	C	T	T	A	T	C	C	C	A	A	C	A	T	A	C	A	G	A	A	C	T	T	G	T	T	T	G	G	C	G	A
							C2-3	578	no_indel	Wild-type	Allele 1	G	T	T	G	G	A	G	C	T	T	A	T	C	C	C	A	A	C	A	T	A	C	A	G	A	A	C	T	T	G	T	T	T	G	G	C	G	A
											Allele 2	G	T	T	G	G	A	G	C	T	T	A	T	C	C	C	A	A	C	A	T	A	C	A	G	A	A	C	T	T	G	T	T	T	G	G	C	G	A
							C2-4	201	65D7	Biallelic heterozygous	Allele 1	G	T	T	G	G	A	G	C	T	T	A	T	C	C	C	A	A	C	A	T	A	C	A	G	A	A	C	T	T	G	T	T	T	G	G	C	G	A
								165	69I1		Allele 2	G	T	T	G	G	A	G	C	T	T	A	T	C	C	C	A	A	C	A	T	A	C	A	G	A	A	C	T	T	G	T	T	T	G	G	C	G	A
	5	SpCas9	37°C	C3	1	1	C3-1	573	no_indel	Wild-type	Allele 1	G	T	T	G	G	A	G	C	T	T	A	T	C	C	C	A	A	C	A	T	A	C	A	G	A	A	C	T	T	G	T	T	T	G	G	C	G	A
											Allele 2	G	T	T	G	G	A	G	C	T	T	A	T	C	C	C	A	A	C	A	T	A	C	A	G	A	A	C	T	T	G	T	T	T	G	G	C	G	A
							C3-2	338	no_indel	Monoallelic	Allele 1	G	T	T	G	G	A	G	C	T	T	A	T	C	C	C	A	A	C	A	T	A	C	A	G	A	A	C	T	T	G	T	T	T	G	G	C	G	A
								71	66D3		Allele 2	G	T	T	G	G	A	G	C	T	T	A	T	C	C	C	A	A	C	A	T	A	C	A	G	A	A	C	T	T	G	T	T	T	G	G	C	G	A
							C3-3	382	54D16	Biallelic heterozygous	Allele 1	G	T	T	G	G	A	G	C	T	T	A	T	C	C	C	A	A	C	A	T	A	C	A	G	A	A	C	T	T	G	T	T	T	G	G	C	-	-
								277	67D2		Allele 2	G	T	T	G	G	A	G	C	T	T	A	T	C	C	C	A	A	C	A	T	A	C	A	G	A	A	C	T	T	G	T	T	T	G	G	C	G	A
							C3-4	334	no_indel	MULTIPLE	M	G	T	T	G	G	A	G	C	T	T	A	T	C	C	C	A	A	C	A	T	A	C	A	G	A	A	C	T	T	G	T	T	T	G	G	C	G	A
								63	66D3		M	G	T	T	G	G	A	G	C	T	T	A	T	C	C	C	A	A	C	A	T	A	C	A	G	A	A	C	T	T	G	T	T	T	G	G	C	G	A
								42	65D4		M	G	T	T	G	G	A	G	C	T	T	A	T	C	C	C	A	A	C	A	T	A	C	A	G	A	A	C	T	T	G	T	T	T	G	G	C	G	A
	5	SpCas9	37°C	C4	0	1	C4-1	585	no_indel	Wild-type	Allele 1	G	T	T	G	G	A	G	C	T	T	A	T	C	C	C	A	A	C	A	T	A	C	A	G	A	A	C	T	T	G	T	T	T	G	G	C	G	A
											Allele 2	G	T	T	G	G	A	G	C	T	T	A	T	C	C	C	A	A	C	A	T	A	C	A	G	A	A	C	T	T	G	T	T	T	G	G	C	G	A
							C4-2	562	no_indel	Wild-type	Allele 1	G	T	T	G	G	A	G	C	T	T	A	T	C	C	C	A	A	C	A	T	A	C	A	G	A	A	C	T	T	G	T	T	T	G	G	C	G	A
											Allele 2	G	T	T	G	G	A	G	C	T	T	A	T	C	C	C	A	A	C	A	T	A	C	A	G	A	A	C	T	T	G	T	T	T	G	G	C	G	A
							C4-3	535	no_indel	Wild-type	Allele 1	G	T	T	G	G	A	G	C	T	T	A	T	C	C	C	A	A	C	A	T	A	C	A	G	A	A	C	T	T	G	T	T	T	G	G	C	G	A
											Allele 2	G	T	T	G	G	A	G	C	T	T	A	T	C	C	C	A	A	C	A	T	A	C	A	G	A	A	C	T	T	G	T	T	T	G	G	C	G	A
	5	SpCas9	37°C	C5	0	1	C5-1	547	no_indel	Wild-type	Allele 1	G	T	T	G	G	A	G	C	T	T	A	T	C	C	C	A	A	C	A	T	A	C	A	G	A	A	C	T	T	G	T	T	T	G	G	C	G	A
											Allele 2	G	T	T	G	G	A	G	C	T	T	A	T	C	C	C	A	A	C	A	T	A	C	A	G	A	A	C	T	T	G	T	T	T	G	G	C	G	A
							C5-2	505	no_indel	Wild-type	Allele 1	G	T	T	G	G	A	G	C	T	T	A	T	C	C	C	A	A	C	A	T	A	C	A	G	A	A	C	T	T	G	T	T	T	G	G	C	G	A
											Allele 2	G	T	T	G	G	A	G	C	T	T	A	T	C	C	C	A	A	C	A	T	A	C	A	G	A	A	C	T	T	G	T	T	T	G	G	C	G	A
	5	SpCas9	37°C	C6	0	1	C6-1	569	no_indel	Wild-type	Allele 1	G	T	T	G	G	A	G	C	T	T	A	T	C	C	C	A	A	C	A	T	A	C	A	G	A	A	C	T	T	G	T	T	T	G	G	C	G	A
											Allele 2	G	T	T	G	G	A	G	C	T	T	A	T	C	C	C	A	A	C	A	T	A	C	A	G	A	A	C	T	T	G	T	T	T	G	G	C	G	A
							C6-2	485	no_indel	Wild-type	Allele 1	G	T	T	G	G	A	G	C	T	T	A	T	C	C	C	A	A	C	A	T	A	C	A	G	A	A	C	T	T	G	T	T	T	G	G	C	G	A
											Allele 2	G	T	T	G	G	A	G	C	T	T	A	T	C	C	C	A	A	C	A	T	A	C	A	G	A	A	C	T	T	G	T	T	T	G	G	C	G	A
	5	SpCas9	37°C	C7	0	1	C7-1	552	no_indel	Wild-type	Allele 1	G	T	T	G	G	A	G	C	T	T	A	T	C	C	C	A	A	C	A	T	A	C	A	G	A	A	C	T	T	G	T	T	T	G	G	C	G	A
											Allele 2	G	T	T	G	G	A	G	C	T	T	A	T	C	C	C	A	A	C	A	T	A	C	A	G	A	A	C	T	T	G	T	T	T	G	G	C	G	A
							C7-2	586	no_indel	Wild-type	Allele 1	G	T	T	G	G	A	G	C	T	T	A	T	C	C	C	A	A	C	A	T	A	C	A	G	A	A	C	T	T	G	T	T	T	G	G	C	G	A
											Allele 2	G	T	T	G	G	A	G	C	T	T	A	T	C	C	C	A	A	C	A	T	A	C	A	G	A	A	C	T	T	G	T	T	T	G	G	C	G	A
							C7-3	504	no_indel	Wild-type	Allele 1	G	T	T	G	G	A	G	C	T	T	A	T	C	C	C	A	A	C	A	T	A	C	A	G	A	A	C	T	T	G	T	T	T	G	G	C	G	A
											Allele 2	G	T	T	G	G	A	G	C	T	T	A	T	C	C	C	A	A	C	A	T	A	C	A	G	A	A	C	T	T	G	T	T	T	G	G	C	G	A
	5	SpCas9	37°C	C8	1	1	C8-1	275	65D7	Biallelic heterozygous	Allele 1	G	T	T	G	G	A	G	C	T	T	A	T	C	C	C	A	A	C	A	T	A	C	A	G	A	A	C	T	T	G	T	T	T	G	G	C	G	A
								202	63D6		Allele 2	G	T	T	G	G	A	G	C	T	T	A	T	C	C	C	A	A	C	A	T	A	C	A	G	A	A	C	T	T	G	T	T	T	G	G	C	G	A
							C8-2	230	62D22	Biallelic heterozygous	Allele 1	G	T	T	G	G	A	G	C	T	T	A	T	C	C	C	A	A	C	A	T	A	C	A	G	A	A	C	T	T	G	T	T	T	G	G	C	G	A
								178	64D6		Allele 2	G	T	T	G	G	A	G	C	T	T	A	T	C	C	C	A	A	C	A	T	A	C	A	G	A	A	C	T	T	G	T	T	T	G	G	C	G	A
	5	SpCas9	37°C	C9	0	1	C9-1	687	69D3	Biallelic homozygous	Allele 1	G	T	T	G	G	A	G	C	T	T	A	T	C	C	C	A	A	C	A	T	A	C	A	G	A	A	C	T	T	G	T	T	T	G	G	C	G	A
									69D3		Allele 2	G	T	T	G	G	A	G	C	T	T	A	T	C	C	C	A	A	C	A	T	A	C	A	G	A	A	C	T	T	G	T	T	T	G	G	C	G	A
							C9-2	524	69D3	Biallelic homozygous	Allele 1	G	T	T	G	G	A	G	C	T	T	A	T	C	C	C	A	A	C	A	T	A	C	A	G	A	A	C	T	T	G	T	T	T	G	G	C	G	A
									69D3		Allele 2	G	T	T	G	G	A	G	C	T	T	A	T	C	C	C	A	A	C	A	T	A	C	A	G	A	A	C	T	T	G	T	T	T	G	G	C	G	A
	5	SpCas9	37°C	C10	0	1	C10-1	790	no_indel	Wild-type	Allele 1	G	T	T	G	G	A	G	C	T	T	A	T	C	C	C	A	A	C	A	T	A	C	A	G	A	A	C	T	T	G	T	T	T	G	G	C	G	A
											Allele 2	G	T	T	G	G	A	G	C	T	T	A	T	C	C	C	A	A	C	A	T	A	C	A	G	A	A	C	T	T	G	T	T	T	G	G	C	G	A
							C10-2	674	no_indel	Wild-type	Allele 1	G	T	T	G	G	A	G	C	T	T	A	T	C	C	C	A	A	C	A	T	A	C	A	G	A	A	C	T	T	G	T	T	T	G	G	C	G	A
											Allele 2	G	T	T	G	G	A	G	C	T	T	A	T	C	C	C	A	A	C	A	T	A	C	A	G	A	A	C	T	T	G	T	T	T	G	G	C	G	A
							C10-3	705	no_indel	Wild-type	Allele 1	G	T	T	G	G	A	G	C	T	T	A	T	C	C	C	A	A	C	A	T	A	C	A	G	A	A	C	T	T	G	T	T	T	G	G	C	G	A
											Allele 2	G	T	T	G	G	A	G	C	T	T	A	T	C	C	C	A	A	C	A	T	A	C	A	G	A	A	C	T	T	G	T	T	T	G	G	C	G	A
	5	SpCas9	37°C	C11	1	1	C11-1	282	65D5	Biallelic heterozygous	Allele 1	G	T	T	G	G	A	G	C	T	T	A	T	C	C	C	A	A	C	A	T	A	C	A	G	A	A	C	T	T	G	T	T	T	G	G	C	G	A
								226	65D4		Allele 2	G	T	T	G	G	A	G	C	T	T	A	T	C	C	C	A	A	C	A	T	A	C	A	G	A	A	C	T	T	G	T	T	T	G	G	C	G	A
							C11-2	147	no_indel	MULTIPLE	M	G	T	T	G	G	A	G	C	T	T	A	T	C	C	C	A	A	C	A	T	A	C	A	G	A	A	C	T	T	G	T	T	T	G	G	C	G	A
								90	66D3		M	G	T	T	G	G	A	G	C	T	T	A	T	C	C	C	A	A	C	A	T	A	C	A	G	A	A	C	T	T	G	T	T	T	G	G	C	G	A
								50	65D4		M	G	T	T	G	G	A	G	C	T	T	A	T	C	C	C	A	A	C	A	T	A	C	A	G	A	A	C	T	T	G	T	T	T	G	G	C	G	A
								33	69I1		M	G	T	T	G	G	A	G	C	T	T	A	T	C	C	C	A	A	C	A	T	A	C	A	G	A	A	C	T	T	G	T	T	T	G	G	C	G	A
	5	SpCas9	37°C	C12	0	1	C12-1	349	no_indel	Monoallelic	Allele 1	G	T	T	G	G	A	G	C	T	T	A	T	C	C	C	A	A	C	A	T	A	C	A	G	A	A	C	T	T	G	T	T	T	G	G	C	G	A
								183	63D6		Allele 2	G	T	T	G	G	A	G	C	T	T	A	T	C	C	C	A	A	C	A	T	A	C	A	G	A	A	C	T	T	G	T	T	T	G	G	C	G	A
	5	SpCas9	37°C	C13	0	0	na
	5	SpCas9	37°C	C14	0	0	na
	5	SpCas9	37°C	C15	0	0	na
	5	SpCas9	37°C	C16	0	0	na
	5	SpCas9	37°C	C17	0	0	na
	5	SpCas9	37°C	C18	0	0	na
	5	SpCas9	37°C	C19	0	0	na
	5	SpCas9	37°C	C20	0	0	na
	5	SpCas9	37°C	C21	0	0	na
	5	SpCas9	37°C	C22	0	0	na
	5	SpCas9	37°C	C23	0	0	na
	5	SpCas9	37°C	C24	0	0	na
	5	SpCas9	37°C	C25	0	0	na
[truncated: 51 more columns]

## Sheet: SaCas9
	Assessing activity of different Cas9 and Cas12a proteins at different temperatures
	Replicate	RGEN	Temp.	Explant	Visual Scoring	HygR	Event	On-Target
								Reads	Edition	Editing Pattern	Allele																										A	Y	Y	C	N	N	B21	B20	B19		B18	B17	B16
												107	108	109	110	111	112	113	114	115	116	117	118	119	120	121	122	123	124	125	126	127	128	126	127	128	129	130	131	132	133	134	135	136	137		138	139	140
				Performer 7	0	0			no_indel	Wild-type	Allele 1	C	C	A	T	G	C	C	A	A	A	C	A	A	G	C	C	A	G	G	A	G	A	A	G	A	A	T	T	C	A	G	C	C	G		G	T	T
											Allele 2	C	C	A	T	G	C	C	A	A	A	C	A	A	G	C	C	A	G	G	A	G	A	A	G	A	A	T	T	C	A	G	C	C	G		G	T	T
	1	SaCas9	27°C	C1	0	0	na
	1	SaCas9	27°C	C2	0	0	na
	1	SaCas9	27°C	C3	0	0	na
	1	SaCas9	27°C	C4	0	0	na
	1	SaCas9	27°C	C5	0	0	na
	1	SaCas9	27°C	C6	0	0	na
	1	SaCas9	27°C	C7	0	0	na
	1	SaCas9	27°C	C8	0	0	na
	1	SaCas9	27°C	C9	0	0	na
	1	SaCas9	27°C	C10	0	0	na
	1	SaCas9	27°C	C11	0	0	na
	1	SaCas9	27°C	C12	0	0	na
	1	SaCas9	27°C	C13	0	0	na
	1	SaCas9	27°C	C14	0	0	na
	1	SaCas9	27°C	C15	0	0	na
	1	SaCas9	27°C	C16	0	0	na
	1	SaCas9	27°C	C17	0	0	na
	1	SaCas9	27°C	C18	0	0	na
	1	SaCas9	27°C	C19	0	0	na
	1	SaCas9	27°C	C20	0	0	na
	1	SaCas9	27°C	C21	0	0	na
	1	SaCas9	27°C	C22	0	0	na
	1	SaCas9	27°C	C23	0	0	na
	1	SaCas9	27°C	C24	0	0	na
	1	SaCas9	27°C	C25	0	0	na
	1	SaCas9	37°C	C1	0	0	na
	1	SaCas9	37°C	C2	0	0	na
	1	SaCas9	37°C	C3	0	1	C3-1	151	no_indel	Wild-type	Allele 1	C	C	A	T	G	C	C	A	A	A	C	A	A	G	C	C	A	G	G	A	G	A	A	G	A	A	T	T	C	A	G	C	C	G		G	T	T
											Allele 2	C	C	A	T	G	C	C	A	A	A	C	A	A	G	C	C	A	G	G	A	G	A	A	G	A	A	T	T	C	A	G	C	C	G		G	T	T
	1	SaCas9	37°C	C4	0	0	na
	1	SaCas9	37°C	C5	0	0	na
	1	SaCas9	37°C	C6	0	0	na
	1	SaCas9	37°C	C7	0	0	na
	1	SaCas9	37°C	C8	0	0	na
	1	SaCas9	37°C	C9	0	0	na
	1	SaCas9	37°C	C10	0	0	na
	1	SaCas9	37°C	C11	0	0	na
	1	SaCas9	37°C	C12	0	0	na
	1	SaCas9	37°C	C13	0	0	na
	1	SaCas9	37°C	C14	0	0	na
	1	SaCas9	37°C	C15	0	0	na
	1	SaCas9	37°C	C16	0	0	na
	1	SaCas9	37°C	C17	0	0	na
	1	SaCas9	37°C	C18	0	0	na
	1	SaCas9	37°C	C19	0	0	na
	1	SaCas9	37°C	C20	0	0	na
	1	SaCas9	37°C	C21	0	0	na
	1	SaCas9	37°C	C22	0	0	na
	1	SaCas9	37°C	C23	0	0	na
	1	SaCas9	37°C	C24	0	0	na
	1	SaCas9	37°C	C25	0	0	na
	2	SaCas9	27°C	C1	0	1	C1-1	187	no_indel	Wild-type	Allele 1	C	C	A	T	G	C	C	A	A	A	C	A	A	G	C	C	A	G	G	A	G	A	A	G	A	A	T	T	C	A	G	C	C	G		G	T	T
											Allele 2	C	C	A	T	G	C	C	A	A	A	C	A	A	G	C	C	A	G	G	A	G	A	A	G	A	A	T	T	C	A	G	C	C	G		G	T	T
							C1-2	105	no_indel	Wild-type	Allele 1	C	C	A	T	G	C	C	A	A	A	C	A	A	G	C	C	A	G	G	A	G	A	A	G	A	A	T	T	C	A	G	C	C	G		G	T	T
											Allele 2	C	C	A	T	G	C	C	A	A	A	C	A	A	G	C	C	A	G	G	A	G	A	A	G	A	A	T	T	C	A	G	C	C	G		G	T	T
	2	SaCas9	27°C	C2	0	1	C2-1	124	no_indel	Wild-type	Allele 1	C	C	A	T	G	C	C	A	A	A	C	A	A	G	C	C	A	G	G	A	G	A	A	G	A	A	T	T	C	A	G	C	C	G		G	T	T
											Allele 2	C	C	A	T	G	C	C	A	A	A	C	A	A	G	C	C	A	G	G	A	G	A	A	G	A	A	T	T	C	A	G	C	C	G		G	T	T
	2	SaCas9	27°C	C3	0	1	C3-1	153	no_indel	Wild-type	Allele 1	C	C	A	T	G	C	C	A	A	A	C	A	A	G	C	C	A	G	G	A	G	A	A	G	A	A	T	T	C	A	G	C	C	G		G	T	T
											Allele 2	C	C	A	T	G	C	C	A	A	A	C	A	A	G	C	C	A	G	G	A	G	A	A	G	A	A	T	T	C	A	G	C	C	G		G	T	T
	2	SaCas9	27°C	C4	0	1	C4-1	164	no_indel	Wild-type	Allele 1	C	C	A	T	G	C	C	A	A	A	C	A	A	G	C	C	A	G	G	A	G	A	A	G	A	A	T	T	C	A	G	C	C	G		G	T	T
											Allele 2	C	C	A	T	G	C	C	A	A	A	C	A	A	G	C	C	A	G	G	A	G	A	A	G	A	A	T	T	C	A	G	C	C	G		G	T	T
	2	SaCas9	27°C	C5	0	1	na
	2	SaCas9	27°C	C6	0	1	C6-1	105	137I1	MULTIPLE	M	C	C	A	T	G	C	C	A	A	A	C	A	A	G	C	C	A	G	G	A	G	A	A	G	A	A	T	T	C	A	G	C	C	G	C	G	T	T
								69	137I1		M	C	C	A	T	G	C	C	A	A	A	C	A	A	G	C	C	A	G	G	A	G	A	A	G	A	A	T	T	C	A	G	C	C	G	A	G	T	T
								49	137D1		M	C	C	A	T	G	C	C	A	A	A	C	A	A	G	C	C	A	G	G	A	G	A	A	G	A	A	T	T	C	A	G	C	C	G		-	T	T
							C6-2	30	137I1	MULTIPLE	M	C	C	A	T	G	C	C	A	A	A	C	A	A	G	C	C	A	G	G	A	G	A	A	G	A	A	T	T	C	A	G	C	C	G	A	G	T	T
								17	no_indel		M	C	C	A	T	G	C	C	A	A	A	C	A	A	G	C	C	A	G	G	A	G	A	A	G	A	A	T	T	C	A	G	C	C	G		G	T	T
								14	137I1		M	C	C	A	T	G	C	C	A	A	A	C	A	A	G	C	C	A	G	G	A	G	A	A	G	A	A	T	T	C	A	G	C	C	G	T	G	T	T
							C6-3	112	no_indel	Wild-type	Allele 1	C	C	A	T	G	C	C	A	A	A	C	A	A	G	C	C	A	G	G	A	G	A	A	G	A	A	T	T	C	A	G	C	C	G		G	T	T
											Allele 2	C	C	A	T	G	C	C	A	A	A	C	A	A	G	C	C	A	G	G	A	G	A	A	G	A	A	T	T	C	A	G	C	C	G		G	T	T
	2	SaCas9	27°C	C7	0	1	C7-1	138	no_indel	Wild-type	Allele 1	C	C	A	T	G	C	C	A	A	A	C	A	A	G	C	C	A	G	G	A	G	A	A	G	A	A	T	T	C	A	G	C	C	G		G	T	T
											Allele 2	C	C	A	T	G	C	C	A	A	A	C	A	A	G	C	C	A	G	G	A	G	A	A	G	A	A	T	T	C	A	G	C	C	G		G	T	T
							C7-2	213	no_indel	Wild-type	Allele 1	C	C	A	T	G	C	C	A	A	A	C	A	A	G	C	C	A	G	G	A	G	A	A	G	A	A	T	T	C	A	G	C	C	G		G	T	T
											Allele 2	C	C	A	T	G	C	C	A	A	A	C	A	A	G	C	C	A	G	G	A	G	A	A	G	A	A	T	T	C	A	G	C	C	G		G	T	T
	2	SaCas9	27°C	C8	0	1	na
	2	SaCas9	27°C	C9	0	1	C9-1	203	no_indel	Wild-type	Allele 1	C	C	A	T	G	C	C	A	A	A	C	A	A	G	C	C	A	G	G	A	G	A	A	G	A	A	T	T	C	A	G	C	C	G		G	T	T
											Allele 2	C	C	A	T	G	C	C	A	A	A	C	A	A	G	C	C	A	G	G	A	G	A	A	G	A	A	T	T	C	A	G	C	C	G		G	T	T
	2	SaCas9	27°C	C10	0	0	na
	2	SaCas9	27°C	C11	0	0	na
	2	SaCas9	27°C	C12	0	0	na
	2	SaCas9	27°C	C13	0	0	na
	2	SaCas9	27°C	C14	0	0	na
	2	SaCas9	27°C	C15	0	0	na
	2	SaCas9	27°C	C16	0	0	na
	2	SaCas9	27°C	C17	0	0	na
	2	SaCas9	27°C	C18	0	0	na
	2	SaCas9	27°C	C19	0	0	na
	2	SaCas9	27°C	C20	0	0	na
	2	SaCas9	27°C	C21	0	0	na
	2	SaCas9	27°C	C22	0	0	na
	2	SaCas9	27°C	C23	0	0	na
	2	SaCas9	27°C	C24	0	0	na
	2	SaCas9	27°C	C25	0	0	na
	2	SaCas9	37°C	C1	0	1	C1-1	510	no_indel	Wild-type	Allele 1	C	C	A	T	G	C	C	A	A	A	C	A	A	G	C	C	A	G	G	A	G	A	A	G	A	A	T	T	C	A	G	C	C	G		G	T	T
											Allele 2	C	C	A	T	G	C	C	A	A	A	C	A	A	G	C	C	A	G	G	A	G	A	A	G	A	A	T	T	C	A	G	C	C	G		G	T	T
							C1-2	787	no_indel	Wild-type	Allele 1	C	C	A	T	G	C	C	A	A	A	C	A	A	G	C	C	A	G	G	A	G	A	A	G	A	A	T	T	C	A	G	C	C	G		G	T	T
											Allele 2	C	C	A	T	G	C	C	A	A	A	C	A	A	G	C	C	A	G	G	A	G	A	A	G	A	A	T	T	C	A	G	C	C	G		G	T	T
							C1-3	310	no_indel	Monoallelic	Allele 1	C	C	A	T	G	C	C	A	A	A	C	A	A	G	C	C	A	G	G	A	G	A	A	G	A	A	T	T	C	A	G	C	C	G		G	T	T
								268	137I1		Allele 2	C	C	A	T	G	C	C	A	A	A	C	A	A	G	C	C	A	G	G	A	G	A	A	G	A	A	T	T	C	A	G	C	C	G	A	G	T	T
							C1-4	538	no_indel	Wild-type	Allele 1	C	C	A	T	G	C	C	A	A	A	C	A	A	G	C	C	A	G	G	A	G	A	A	G	A	A	T	T	C	A	G	C	C	G		G	T	T
											Allele 2	C	C	A	T	G	C	C	A	A	A	C	A	A	G	C	C	A	G	G	A	G	A	A	G	A	A	T	T	C	A	G	C	C	G		G	T	T
							C1-5	274	137I1	Monoallelic	Allele 1	C	C	A	T	G	C	C	A	A	A	C	A	A	G	C	C	A	G	G	A	G	A	A	G	A	A	T	T	C	A	G	C	C	G	A	G	T	T
								293	no_indel		Allele 2	C	C	A	T	G	C	C	A	A	A	C	A	A	G	C	C	A	G	G	A	G	A	A	G	A	A	T	T	C	A	G	C	C	G		G	T	T
	2	SaCas9	37°C	C2	1	1	C2-1	na	na	na	na
	2	SaCas9	37°C	C3	1	1	C3-1	449	137I1	Biallelic heterozygous	Allele 1	C	C	A	T	G	C	C	A	A	A	C	A	A	G	C	C	A	G	G	A	G	A	A	G	A	A	T	T	C	A	G	C	C	G	T	G	T	T
								220	138D4		Allele 2	C	C	A	T	G	C	C	A	A	A	C	A	A	G	C	C	A	G	G	A	G	A	A	G	A	A	T	T	C	A	G	C	C	G		G	-	-
							C3-2	515	no_indel	Wild-type	Allele 1	C	C	A	T	G	C	C	A	A	A	C	A	A	G	C	C	A	G	G	A	G	A	A	G	A	A	T	T	C	A	G	C	C	G		G	T	T
											Allele 2	C	C	A	T	G	C	C	A	A	A	C	A	A	G	C	C	A	G	G	A	G	A	A	G	A	A	T	T	C	A	G	C	C	G		G	T	T
							C3-3	266	no_indel	Monoallelic	Allele 1	C	C	A	T	G	C	C	A	A	A	C	A	A	G	C	C	A	G	G	A	G	A	A	G	A	A	T	T	C	A	G	C	C	G		G	T	T
								161	137I1		Allele 2	C	C	A	T	G	C	C	A	A	A	C	A	A	G	C	C	A	G	G	A	G	A	A	G	A	A	T	T	C	A	G	C	C	G	C	G	T	T
							C3-4	282	no_indel	Monoallelic	Allele 1	C	C	A	T	G	C	C	A	A	A	C	A	A	G	C	C	A	G	G	A	G	A	A	G	A	A	T	T	C	A	G	C	C	G		G	T	T
								262	137I1		Allele 2	C	C	A	T	G	C	C	A	A	A	C	A	A	G	C	C	A	G	G	A	G	A	A	G	A	A	T	T	C	A	G	C	C	G	A	G	T	T
							C3-5	487	no_indel	Wild-type	Allele 1	C	C	A	T	G	C	C	A	A	A	C	A	A	G	C	C	A	G	G	A	G	A	A	G	A	A	T	T	C	A	G	C	C	G		G	T	T
											Allele 2	C	C	A	T	G	C	C	A	A	A	C	A	A	G	C	C	A	G	G	A	G	A	A	G	A	A	T	T	C	A	G	C	C	G		G	T	T
	2	SaCas9	37°C	C4	0	1	C4-1	279	no_indel	Monoallelic	Allele 1	C	C	A	T	G	C	C	A	A	A	C	A	A	G	C	C	A	G	G	A	G	A	A	G	A	A	T	T	C	A	G	C	C	G		G	T	T
								232	137I1		Allele 2	C	C	A	T	G	C	C	A	A	A	C	A	A	G	C	C	A	G	G	A	G	A	A	G	A	A	T	T	C	A	G	C	C	G	A	G	T	T
	2	SaCas9	37°C	C5	1	1	C5-1	538	137I1	Biallelic homozygous	Allele 1	C	C	A	T	G	C	C	A	A	A	C	A	A	G	C	C	A	G	G	A	G	A	A	G	A	A	T	T	C	A	G	C	C	G	A	G	T	T
									137I1		Allele 2	C	C	A	T	G	C	C	A	A	A	C	A	A	G	C	C	A	G	G	A	G	A	A	G	A	A	T	T	C	A	G	C	C	G	A	G	T	T
							C5-2	nr	nr	nr	nr
							C5-3	182	no_indel	Monoallelic	Allele 1	C	C	A	T	G	C	C	A	A	A	C	A	A	G	C	C	A	G	G	A	G	A	A	G	A	A	T	T	C	A	G	C	C	G		G	T	T
								166	137I1		Allele 2	C	C	A	T	G	C	C	A	A	A	C	A	A	G	C	C	A	G	G	A	G	A	A	G	A	A	T	T	C	A	G	C	C	G	T	G	T	T
							C5-4	360	no_indel	Monoallelic	Allele 1	C	C	A	T	G	C	C	A	A	A	C	A	A	G	C	C	A	G	G	A	G	A	A	G	A	A	T	T	C	A	G	C	C	G		G	T	T
								130	137I1		Allele 2	C	C	A	T	G	C	C	A	A	A	C	A	A	G	C	C	A	G	G	A	G	A	A	G	A	A	T	T	C	A	G	C	C	G	A	G	T	T
							C5-5	538	no_indel	Wild-type	Allele 1	C	C	A	T	G	C	C	A	A	A	C	A	A	G	C	C	A	G	G	A	G	A	A	G	A	A	T	T	C	A	G	C	C	G		G	T	T
											Allele 2	C	C	A	T	G	C	C	A	A	A	C	A	A	G	C	C	A	G	G	A	G	A	A	G	A	A	T	T	C	A	G	C	C	G		G	T	T
	2	SaCas9	37°C	C6	1	1	C6-1	579	132D16	Biallelic homozygous	Allele 1	C	C	A	T	G	C	C	A	A	A	C	A	A	G	C	C	A	G	G	A	G	A	A	G	A	A	T	T	C	-	-	-	-	-		-	-	-
									132D16		Allele 2	C	C	A	T	G	C	C	A	A	A	C	A	A	G	C	C	A	G	G	A	G	A	A	G	A	A	T	T	C	-	-	-	-	-		-	-	-
	2	SaCas9	37°C	C7	1	1	C7-1	503	137I1	Biallelic homozygous	Allele 1	C	C	A	T	G	C	C	A	A	A	C	A	A	G	C	C	A	G	G	A	G	A	A	G	A	A	T	T	C	A	G	C	C	G	A	G	T	T
									137I1		Allele 2	C	C	A	T	G	C	C	A	A	A	C	A	A	G	C	C	A	G	G	A	G	A	A	G	A	A	T	T	C	A	G	C	C	G	A	G	T	T
							C7-2	469	no_indel	Wild-type	Allele 1	C	C	A	T	G	C	C	A	A	A	C	A	A	G	C	C	A	G	G	A	G	A	A	G	A	A	T	T	C	A	G	C	C	G		G	T	T
											Allele 2	C	C	A	T	G	C	C	A	A	A	C	A	A	G	C	C	A	G	G	A	G	A	A	G	A	A	T	T	C	A	G	C	C	G		G	T	T
							C7-3	451	no_indel	Wild-type	Allele 1	C	C	A	T	G	C	C	A	A	A	C	A	A	G	C	C	A	G	G	A	G	A	A	G	A	A	T	T	C	A	G	C	C	G		G	T	T
											Allele 2	C	C	A	T	G	C	C	A	A	A	C	A	A	G	C	C	A	G	G	A	G	A	A	G	A	A	T	T	C	A	G	C	C	G		G	T	T
	2	SaCas9	37°C	C8	0	1	C8-1	664	no_indel	Wild-type	Allele 1	C	C	A	T	G	C	C	A	A	A	C	A	A	G	C	C	A	G	G	A	G	A	A	G	A	A	T	T	C	A	G	C	C	G		G	T	T
											Allele 2	C	C	A	T	G	C	C	A	A	A	C	A	A	G	C	C	A	G	G	A	G	A	A	G	A	A	T	T	C	A	G	C	C	G		G	T	T
							C8-2	366	no_indel	Wild-type	Allele 1	C	C	A	T	G	C	C	A	A	A	C	A	A	G	C	C	A	G	G	A	G	A	A	G	A	A	T	T	C	A	G	C	C	G		G	T	T
											Allele 2	C	C	A	T	G	C	C	A	A	A	C	A	A	G	C	C	A	G	G	A	G	A	A	G	A	A	T	T	C	A	G	C	C	G	T	G	T	T
							C8-3	416	no_indel	Wild-type	Allele 1	C	C	A	T	G	C	C	A	A	A	C	A	A	G	C	C	A	G	G	A	G	A	A	G	A	A	T	T	C	A	G	C	C	G		G	T	T
											Allele 2	C	C	A	T	G	C	C	A	A	A	C	A	A	G	C	C	A	G	G	A	G	A	A	G	A	A	T	T	C	A	G	C	C	G		G	T	T
	2	SaCas9	37°C	C9	0	0	na
	2	SaCas9	37°C	C10	1	1	C10-1	221	137I1	Monoallelic	Allele 1	C	C	A	T	G	C	C	A	A	A	C	A	A	G	C	C	A	G	G	A	G	A	A	G	A	A	T	T	C	A	G	C	C	G	A	G	T	T
								209	no_indel		Allele 2	C	C	A	T	G	C	C	A	A	A	C	A	A	G	C	C	A	G	G	A	G	A	A	G	A	A	T	T	C	A	G	C	C	G		G	T	T
							C10-2	387	no_indel	Wild-type	Allele 1	C	C	A	T	G	C	C	A	A	A	C	A	A	G	C	C	A	G	G	A	G	A	A	G	A	A	T	T	C	A	G	C	C	G		G	T	T
											Allele 2	C	C	A	T	G	C	C	A	A	A	C	A	A	G	C	C	A	G	G	A	G	A	A	G	A	A	T	T	C	A	G	C	C	G		G	T	T
							C10-3	479	no_indel	Wild-type	Allele 1	C	C	A	T	G	C	C	A	A	A	C	A	A	G	C	C	A	G	G	A	G	A	A	G	A	A	T	T	C	A	G	C	C	G		G	T	T
											Allele 2	C	C	A	T	G	C	C	A	A	A	C	A	A	G	C	C	A	G	G	A	G	A	A	G	A	A	T	T	C	A	G	C	C	G		G	T	T
							C10-4	643	no_indel	Wild-type	Allele 1	C	C	A	T	G	C	C	A	A	A	C	A	A	G	C	C	A	G	G	A	G	A	A	G	A	A	T	T	C	A	G	C	C	G		G	T	T
											Allele 2	C	C	A	T	G	C	C	A	A	A	C	A	A	G	C	C	A	G	G	A	G	A	A	G	A	A	T	T	C	A	G	C	C	G		G	T	T
							C10-5	504	no_indel	Wild-type	Allele 1	C	C	A	T	G	C	C	A	A	A	C	A	A	G	C	C	A	G	G	A	G	A	A	G	A	A	T	T	C	A	G	C	C	G		G	T	T
											Allele 2	C	C	A	T	G	C	C	A	A	A	C	A	A	G	C	C	A	G	G	A	G	A	A	G	A	A	T	T	C	A	G	C	C	G		G	T	T
	2	SaCas9	37°C	C11	0	0	na
	2	SaCas9	37°C	C12	0	0	na
	2	SaCas9	37°C	C13	0	0	na
	2	SaCas9	37°C	C14	0	0	na
	2	SaCas9	37°C	C15	0	0	na
	2	SaCas9	37°C	C16	0	0	na
	2	SaCas9	37°C	C17	0	0	na
	2	SaCas9	37°C	C18	0	0	na
	2	SaCas9	37°C	C19	0	0	na
	2	SaCas9	37°C	C20	0	0	na
	2	SaCas9	37°C	C21	0	0	na
	2	SaCas9	37°C	C22	0	0	na
	2	SaCas9	37°C	C23	0	0	na
	2	SaCas9	37°C	C24	0	0	na
	2	SaCas9	37°C	C25	0	0	na
	3	SaCas9	27°C	C1	0	0	na
	3	SaCas9	27°C	C2	0	1	C2-1	nr	nr	nr	nr
							C2-2	192	no_indel	Wild-type	Allele 1	C	C	A	T	G	C	C	A	A	A	C	A	A	G	C	C	A	G	G	A	G	A	A	G	A	A	T	T	C	A	G	C	C	G		G	T	T
											Allele 2	C	C	A	T	G	C	C	A	A	A	C	A	A	G	C	C	A	G	G	A	G	A	A	G	A	A	T	T	C	A	G	C	C	G		G	T	T
	3	SaCas9	27°C	C3	0	0	na
	3	SaCas9	27°C	C4	0	0	na
	3	SaCas9	27°C	C5	0	1	C5-1	320	no_indel	Wild-type	Allele 1	C	C	A	T	G	C	C	A	A	A	C	A	A	G	C	C	A	G	G	A	G	A	A	G	A	A	T	T	C	A	G	C	C	G		G	T	T
											Allele 2	C	C	A	T	G	C	C	A	A	A	C	A	A	G	C	C	A	G	G	A	G	A	A	G	A	A	T	T	C	A	G	C	C	G		G	T	T
	3	SaCas9	27°C	C6	0	0	na
	3	SaCas9	27°C	C7	0	1	C7-1	138	no_indel	Wild-type	Allele 1	C	C	A	T	G	C	C	A	A	A	C	A	A	G	C	C	A	G	G	A	G	A	A	G	A	A	T	T	C	A	G	C	C	G		G	T	T
											Allele 2	C	C	A	T	G	C	C	A	A	A	C	A	A	G	C	C	A	G	G	A	G	A	A	G	A	A	T	T	C	A	G	C	C	G		G	T	T
							C7-2	686	no_indel	Wild-type	Allele 1	C	C	A	T	G	C	C	A	A	A	C	A	A	G	C	C	A	G	G	A	G	A	A	G	A	A	T	T	C	A	G	C	C	G		G	T	T
											Allele 2	C	C	A	T	G	C	C	A	A	A	C	A	A	G	C	C	A	G	G	A	G	A	A	G	A	A	T	T	C	A	G	C	C	G		G	T	T
	3	SaCas9	27°C	C8	0	1	C8-1	490	no_indel	MULTIPLE	M	C	C	A	T	G	C	C	A	A	A	C	A	A	G	C	C	A	G	G	A	G	A	A	G	A	A	T	T	C	A	G	C	C	G		G	T	T
								69	137I1		M	C	C	A	T	G	C	C	A	A	A	C	A	A	G	C	C	A	G	G	A	G	A	A	G	A	A	T	T	C	A	G	C	C	G	A	G	T	T
								50	137I1		M	C	C	A	T	G	C	C	A	A	A	C	A	A	G	C	C	A	G	G	A	G	A	A	G	A	A	T	T	C	A	G	C	C	G	T	G	T	T
								15	137I1		M	C	C	A	T	G	C	C	A	A	A	C	A	A	G	C	C	A	G	G	A	G	A	A	G	A	A	T	T	C	A	G	C	C	G	C	G	T	T
							C8-2	456	no_indel	Wild-type	Allele 1	C	C	A	T	G	C	C	A	A	A	C	A	A	G	C	C	A	G	G	A	G	A	A	G	A	A	T	T	C	A	G	C	C	G		G	T	T
											Allele 2	C	C	A	T	G	C	C	A	A	A	C	A	A	G	C	C	A	G	G	A	G	A	A	G	A	A	T	T	C	A	G	C	C	G		G	T	T
	3	SaCas9	27°C	C9	0	0	na
	3	SaCas9	27°C	C10	0	0	na
	3	SaCas9	27°C	C11	0	0	na
	3	SaCas9	27°C	C12	0	0	na
	3	SaCas9	27°C	C13	0	0	na
	3	SaCas9	27°C	C14	0	0	na
	3	SaCas9	27°C	C15	0	0	na
	3	SaCas9	27°C	C16	0	0	na
	3	SaCas9	27°C	C17	0	0	na
	3	SaCas9	27°C	C18	0	0	na
	3	SaCas9	27°C	C19	0	0	na
	3	SaCas9	27°C	C20	0	0	na
	3	SaCas9	27°C	C21	0	0	na
	3	SaCas9	27°C	C22	0	0	na
	3	SaCas9	27°C	C23	0	0	na
	3	SaCas9	27°C	C24	0	0	na
	3	SaCas9	27°C	C25	0	0	na
	3	SaCas9	37°C	C1	1	1	C1-1	309	137I1	Biallelic homozygous	Allele 1	C	C	A	T	G	C	C	A	A	A	C	A	A	G	C	C	A	G	G	A	G	A	A	G	A	A	T	T	C	A	G	C	C	G	T	G	T	T
								259	137I1		Allele 2	C	C	A	T	G	C	C	A	A	A	C	A	A	G	C	C	A	G	G	A	G	A	A	G	A	A	T	T	C	A	G	C	C	G	A	G	T	T
							C1-2	573	no_indel	Wild-type	Allele 1	C	C	A	T	G	C	C	A	A	A	C	A	A	G	C	C	A	G	G	A	G	A	A	G	A	A	T	T	C	A	G	C	C	G		G	T	T
											Allele 2	C	C	A	T	G	C	C	A	A	A	C	A	A	G	C	C	A	G	G	A	G	A	A	G	A	A	T	T	C	A	G	C	C	G		G	T	T
	3	SaCas9	37°C	C2	1	1	C2-1	212	136D11	Biallelic heterozygous	Allele 1	C	C	A	T	G	C	C	A	A	A	C	A	A	G	C	C	A	G	G	A	G	A	A	G	A	A	T	T	C	A	G	C	C	-		-	-	-
								194	137I1		Allele 2	C	C	A	T	G	C	C	A	A	A	C	A	A	G	C	C	A	G	G	A	G	A	A	G	A	A	T	T	C	A	G	C	C	G	T	G	T	T
							C2-2	139	137I1	Biallelic homozygous	Allele 1	C	C	A	T	G	C	C	A	A	A	C	A	A	G	C	C	A	G	G	A	G	A	A	G	A	A	T	T	C	A	G	C	C	G	G	G	T	T
								137	137I1		Allele 2	C	C	A	T	G	C	C	A	A	A	C	A	A	G	C	C	A	G	G	A	G	A	A	G	A	A	T	T	C	A	G	C	C	G	A	G	T	T
							C2-3	279	no_indel	Wild-type	Allele 1	C	C	A	T	G	C	C	A	A	A	C	A	A	G	C	C	A	G	G	A	G	A	A	G	A	A	T	T	C	A	G	C	C	G		G	T	T
											Allele 2	C	C	A	T	G	C	C	A	A	A	C	A	A	G	C	C	A	G	G	A	G	A	A	G	A	A	T	T	C	A	G	C	C	G		G	T	T
	3	SaCas9	37°C	C3	0	1	C3-1	322	no_indel	Wild-type	Allele 1	C	C	A	T	G	C	C	A	A	A	C	A	A	G	C	C	A	G	G	A	G	A	A	G	A	A	T	T	C	A	G	C	C	G		G	T	T
											Allele 2	C	C	A	T	G	C	C	A	A	A	C	A	A	G	C	C	A	G	G	A	G	A	A	G	A	A	T	T	C	A	G	C	C	G		G	T	T
							C3-2	267	no_indel	Monoallelic	Allele 1	C	C	A	T	G	C	C	A	A	A	C	A	A	G	C	C	A	G	G	A	G	A	A	G	A	A	T	T	C	A	G	C	C	G		G	T	T
								43	137I1		Allele 2	C	C	A	T	G	C	C	A	A	A	C	A	A	G	C	C	A	G	G	A	G	A	A	G	A	A	T	T	C	A	G	C	C	G	A	G	T	T
	3	SaCas9	37°C	C4	0	1	C4-1	309	no_indel	Wild-type	Allele 1	C	C	A	T	G	C	C	A	A	A	C	A	A	G	C	C	A	G	G	A	G	A	A	G	A	A	T	T	C	A	G	C	C	G		G	T	T
											Allele 2	C	C	A	T	G	C	C	A	A	A	C	A	A	G	C	C	A	G	G	A	G	A	A	G	A	A	T	T	C	A	G	C	C	G		G	T	T
	3	SaCas9	37°C	C5	1	1	C5-1	356	137I1	Biallelic homozygous	Allele 1	C	C	A	T	G	C	C	A	A	A	C	A	A	G	C	C	A	G	G	A	G	A	A	G	A	A	T	T	C	A	G	C	C	G	A	G	T	T
									137I1		Allele 2	C	C	A	T	G	C	C	A	A	A	C	A	A	G	C	C	A	G	G	A	G	A	A	G	A	A	T	T	C	A	G	C	C	G	A	G	T	T
							C5-2	302	137I1	Biallelic homozygous	Allele 1	C	C	A	T	G	C	C	A	A	A	C	A	A	G	C	C	A	G	G	A	G	A	A	G	A	A	T	T	C	A	G	C	C	G	A	G	T	T
									137I1		Allele 2	C	C	A	T	G	C	C	A	A	A	C	A	A	G	C	C	A	G	G	A	G	A	A	G	A	A	T	T	C	A	G	C	C	G	A	G	T	T
							C5-3	162	no_indel	MULTIPLE	M	C	C	A	T	G	C	C	A	A	A	C	A	A	G	C	C	A	G	G	A	G	A	A	G	A	A	T	T	C	A	G	C	C	G		G	T	T
								54	137I1		M	C	C	A	T	G	C	C	A	A	A	C	A	A	G	C	C	A	G	G	A	G	A	A	G	A	A	T	T	C	A	G	C	C	G	A	G	T	T
								35	137I1		M	C	C	A	T	G	C	C	A	A	A	C	A	A	G	C	C	A	G	G	A	G	A	A	G	A	A	T	T	C	A	G	C	C	G	T	G	T	T
								22	137I1		M	C	C	A	T	G	C	C	A	A	A	C	A	A	G	C	C	A	G	G	A	G	A	A	G	A	A	T	T	C	A	G	C	C	G	C	G	T	T
								11	137D5		M	C	C	A	T	G	C	C	A	A	A	C	A	A	G	C	C	A	G	G	A	G	A	A	G	A	A	T	T	C	A	G	C	C	G		-	-	-
								8	137D1		M	C	C	A	T	G	C	C	A	A	A	C	A	A	G	C	C	A	G	G	A	G	A	A	G	A	A	T	T	C	A	G	C	C	G		-	T	T
	3	SaCas9	37°C	C6	1	1	C6-1	175	137I1	MULTIPLE	M	C	C	A	T	G	C	C	A	A	A	C	A	A	G	C	C	A	G	G	A	G	A	A	G	A	A	T	T	C	A	G	C	C	G	A	G	T	T
								58	no_indel		M	C	C	A	T	G	C	C	A	A	A	C	A	A	G	C	C	A	G	G	A	G	A	A	G	A	A	T	T	C	A	G	C	C	G		G	T	T
								13	137I1		M	C	C	A	T	G	C	C	A	A	A	C	A	A	G	C	C	A	G	G	A	G	A	A	G	A	A	T	T	C	A	G	C	C	G	T	G	T	T
								8	137I1		M	C	C	A	T	G	C	C	A	A	A	C	A	A	G	C	C	A	G	G	A	G	A	A	G	A	A	T	T	C	A	G	C	C	G	C	G	T	T
								8	137D1		M	C	C	A	T	G	C	C	A	A	A	C	A	A	G	C	C	A	G	G	A	G	A	A	G	A	A	T	T	C	A	G	C	C	G		-	T	T
							C6-2	153	no_indel	Wild-type	Allele 1	C	C	A	T	G	C	C	A	A	A	C	A	A	G	C	C	A	G	G	A	G	A	A	G	A	A	T	T	C	A	G	C	C	G		G	T	T
											Allele 2	C	C	A	T	G	C	C	A	A	A	C	A	A	G	C	C	A	G	G	A	G	A	A	G	A	A	T	T	C	A	G	C	C	G		G	T	T
							C6-3	437	no_indel	Wild-type	Allele 1	C	C	A	T	G	C	C	A	A	A	C	A	A	G	C	C	A	G	G	A	G	A	A	G	A	A	T	T	C	A	G	C	C	G		G	T	T
											Allele 2	C	C	A	T	G	C	C	A	A	A	C	A	A	G	C	C	A	G	G	A	G	A	A	G	A	A	T	T	C	A	G	C	C	G		G	T	T
							C6-4	831	no_indel	Wild-type	Allele 1	C	C	A	T	G	C	C	A	A	A	C	A	A	G	C	C	A	G	G	A	G	A	A	G	A	A	T	T	C	A	G	C	C	G		G	T	T
											Allele 2	C	C	A	T	G	C	C	A	A	A	C	A	A	G	C	C	A	G	G	A	G	A	A	G	A	A	T	T	C	A	G	C	C	G		G	T	T
	3	SaCas9	37°C	C7	1	1	C7-1	321	137I1	Biallelic homozygous	Allele 1	C	C	A	T	G	C	C	A	A	A	C	A	A	G	C	C	A	G	G	A	G	A	A	G	A	A	T	T	C	A	G	C	C	G	T	G	T	T
								272	137I1		Allele 2	C	C	A	T	G	C	C	A	A	A	C	A	A	G	C	C	A	G	G	A	G	A	A	G	A	A	T	T	C	A	G	C	C	G	A	G	T	T
							C7-2	578	no_indel	Wild-type	Allele 1	C	C	A	T	G	C	C	A	A	A	C	A	A	G	C	C	A	G	G	A	G	A	A	G	A	A	T	T	C	A	G	C	C	G		G	T	T
											Allele 2	C	C	A	T	G	C	C	A	A	A	C	A	A	G	C	C	A	G	G	A	G	A	A	G	A	A	T	T	C	A	G	C	C	G		G	T	T
							C7-3	65	137I1	Monoallelic	Allele 1	C	C	A	T	G	C	C	A	A	A	C	A	A	G	C	C	A	G	G	A	G	A	A	G	A	A	T	T	C	A	G	C	C	G	A	G	T	T
								57	no_indel		Allele 2	C	C	A	T	G	C	C	A	A	A	C	A	A	G	C	C	A	G	G	A	G	A	A	G	A	A	T	T	C	A	G	C	C	G		G	T	T
	3	SaCas9	37°C	C8	0	1	C8-1	344	no_indel	MULTIPLE	M	C	C	A	T	G	C	C	A	A	A	C	A	A	G	C	C	A	G	G	A	G	A	A	G	A	A	T	T	C	A	G	C	C	G		G	T	T
								54	137I1		M	C	C	A	T	G	C	C	A	A	A	C	A	A	G	C	C	A	G	G	A	G	A	A	G	A	A	T	T	C	A	G	C	C	G	A	G	T	T
								52	137I1		M	C	C	A	T	G	C	C	A	A	A	C	A	A	G	C	C	A	G	G	A	G	A	A	G	A	A	T	T	C	A	G	C	C	G	T	G	T	T
								17	137I1		M	C	C	A	T	G	C	C	A	A	A	C	A	A	G	C	C	A	G	G	A	G	A	A	G	A	A	T	T	C	A	G	C	C	G	C	G	T	T
							C8-2	221	130D7	Monoallelic	Allele 1	C	C	A	T	G	C	C	A	A	A	C	A	A	G	C	C	A	G	G	A	G	A	A	G	A	A	A	-	-	-	-	-	-	-		G	T	T
								205	no_indel		Allele 2	C	C	A	T	G	C	C	A	A	A	C	A	A	G	C	C	A	G	G	A	G	A	A	G	A	A	T	T	C	A	G	C	C	G		G	T	T
	3	SaCas9	37°C	C9	0	1	C9-1	553	no_indel	Wild-type	Allele 1	C	C	A	T	G	C	C	A	A	A	C	A	A	G	C	C	A	G	G	A	G	A	A	G	A	A	T	T	C	A	G	C	C	G		G	T	T
											Allele 2	C	C	A	T	G	C	C	A	A	A	C	A	A	G	C	C	A	G	G	A	G	A	A	G	A	A	T	T	C	A	G	C	C	G		G	T	T
	3	SaCas9	37°C	C10	0	0	na
	3	SaCas9	37°C	C11	0	1	C11-1	336	no_indel	Wild-type	Allele 1	C	C	A	T	G	C	C	A	A	A	C	A	A	G	C	C	A	G	G	A	G	A	A	G	A	A	T	T	C	A	G	C	C	G		G	T	T
											Allele 2	C	C	A	T	G	C	C	A	A	A	C	A	A	G	C	C	A	G	G	A	G	A	A	G	A	A	T	T	C	A	G	C	C	G		G	T	T
	3	SaCas9	37°C	C12	0	0	na
	3	SaCas9	37°C	C13	0	1	C13-1	569	no_indel	Wild-type	Allele 1	C	C	A	T	G	C	C	A	A	A	C	A	A	G	C	C	A	G	G	A	G	A	A	G	A	A	T	T	C	A	G	C	C	G		G	T	T
											Allele 2	C	C	A	T	G	C	C	A	A	A	C	A	A	G	C	C	A	G	G	A	G	A	A	G	A	A	T	T	C	A	G	C	C	G		G	T	T
	3	SaCas9	37°C	C14	0	1	C14-1	187	no_indel	Monoallelic	Allele 1	C	C	A	T	G	C	C	A	A	A	C	A	A	G	C	C	A	G	G	A	G	A	A	G	A	A	T	T	C	A	G	C	C	G		G	T	T
								167	136D32		Allele 2	C	C	A	T	G	C	C	A	A	A	C	A	A	G	C	C	A	G	G	A	G	A	A	G	A	A	T	T	C	A	G	C	C	-		-	-	-
							C14-2	547	no_indel	Wild-type	Allele 1	C	C	A	T	G	C	C	A	A	A	C	A	A	G	C	C	A	G	G	A	G	A	A	G	A	A	T	T	C	A	G	C	C	G		G	T	T
											Allele 2	C	C	A	T	G	C	C	A	A	A	C	A	A	G	C	C	A	G	G	A	G	A	A	G	A	A	T	T	C	A	G	C	C	G		G	T	T
	3	SaCas9	37°C	C15	0	1	C15-1	281	no_indel	Wild-type	Allele 1	C	C	A	T	G	C	C	A	A	A	C	A	A	G	C	C	A	G	G	A	G	A	A	G	A	A	T	T	C	A	G	C	C	G		G	T	T
											Allele 2	C	C	A	T	G	C	C	A	A	A	C	A	A	G	C	C	A	G	G	A	G	A	A	G	A	A	T	T	C	A	G	C	C	G		G	T	T
	3	SaCas9	37°C	C16	0	1	C16-1	258	137I1	Monoallelic	Allele 1	C	C	A	T	G	C	C	A	A	A	C	A	A	G	C	C	A	G	G	A	G	A	A	G	A	A	T	T	C	A	G	C	C	G	A	G	T	T
								252	no_indel		Allele 2	C	C	A	T	G	C	C	A	A	A	C	A	A	G	C	C	A	G	G	A	G	A	A	G	A	A	T	T	C	A	G	C	C	G		G	T	T
	3	SaCas9	37°C	C17	0	0	na
	3	SaCas9	37°C	C18	0	0	na
	3	SaCas9	37°C	C19	0	0	na
	3	SaCas9	37°C	C20	0	0	na
	3	SaCas9	37°C	C21	0	0	na
	3	SaCas9	37°C	C22	0	0	na
	3	SaCas9	37°C	C23	0	0	na
	3	SaCas9	37°C	C24	0	0	na
	3	SaCas9	37°C	C25	0	0	na
	4	SaCas9	27°C	C1	0	1	C1-1	527	no_indel	Wild-type	Allele 1	C	C	A	T	G	C	C	A	A	A	C	A	A	G	C	C	A	G	G	A	G	A	A	G	A	A	T	T	C	A	G	C	C	G		G	T	T
									no_indel		Allele 2	C	C	A	T	G	C	C	A	A	A	C	A	A	G	C	C	A	G	G	A	G	A	A	G	A	A	T	T	C	A	G	C	C	G		G	T	T
	4	SaCas9	27°C	C2	0	1	C2-1	383	no_indel	MULTIPLE	M	C	C	A	T	G	C	C	A	A	A	C	A	A	G	C	C	A	G	G	A	G	A	A	G	A	A	T	T	C	A	G	C	C	G		G	T	T
								35	137I1		M	C	C	A	T	G	C	C	A	A	A	C	A	A	G	C	C	A	G	G	A	G	A	A	G	A	A	T	T	C	A	G	C	C	G	A	G	T	T
								11	136D25		M	C	C	A	T	G	C	C	A	A	A	C	A	A	G	C	C	A	G	G	A	G	A	A	G	A	A	T	T	C	A	G	C	C	-		-	-	-
								7	128D26		M	C	C	A	T	G	C	C	A	A	A	C	A	A	G	C	C	A	G	G	A	G	A	A	G	A	A	-	-	-	-	-	-	-	-		-	-	-
							C2-2	421	no_indel	Monoallelic	Allele 1	C	C	A	T	G	C	C	A	A	A	C	A	A	G	C	C	A	G	G	A	G	A	A	G	A	A	T	T	C	A	G	C	C	G		G	T	T
								145	137I1		Allele 2	C	C	A	T	G	C	C	A	A	A	C	A	A	G	C	C	A	G	G	A	G	A	A	G	A	A	T	T	C	A	G	C	C	G	A	G	T	T
	4	SaCas9	27°C	C3	0	1	C3-1	458	no_indel	Wild-type	Allele 1	C	C	A	T	G	C	C	A	A	A	C	A	A	G	C	C	A	G	G	A	G	A	A	G	A	A	T	T	C	A	G	C	C	G		G	T	T
											Allele 2	C	C	A	T	G	C	C	A	A	A	C	A	A	G	C	C	A	G	G	A	G	A	A	G	A	A	T	T	C	A	G	C	C	G		G	T	T
	4	SaCas9	27°C	C4	0	1	C4-1	475	no_indel	Wild-type	Allele 1	C	C	A	T	G	C	C	A	A	A	C	A	A	G	C	C	A	G	G	A	G	A	A	G	A	A	T	T	C	A	G	C	C	G		G	T	T
											Allele 2	C	C	A	T	G	C	C	A	A	A	C	A	A	G	C	C	A	G	G	A	G	A	A	G	A	A	T	T	C	A	G	C	C	G		G	T	T
	4	SaCas9	27°C	C5	0	0	na
	4	SaCas9	27°C	C6	0	0	na
	4	SaCas9	27°C	C7	0	0	na
	4	SaCas9	27°C	C8	0	0	na
	4	SaCas9	27°C	C9	0	0	na
	4	SaCas9	27°C	C10	0	0	na
	4	SaCas9	27°C	C11	0	0	na
	4	SaCas9	27°C	C12	0	0	na
	4	SaCas9	27°C	C13	0	0	na
	4	SaCas9	27°C	C14	0	0	na
	4	SaCas9	27°C	C15	0	0	na
	4	SaCas9	27°C	C16	0	0	na
	4	SaCas9	27°C	C17	0	0	na
	4	SaCas9	27°C	C18	0	0	na
	4	SaCas9	27°C	C19	0	0	na
	4	SaCas9	27°C	C20	0	0	na
	4	SaCas9	27°C	C21	0	0	na
	4	SaCas9	27°C	C22	0	0	na
	4	SaCas9	27°C	C23	0	0	na
	4	SaCas9	27°C	C24	0	0	na
	4	SaCas9	27°C	C25	0	0	na
	4	SaCas9	37°C	C1	0	1	C1-1	540	no_indel	Wild-type	Allele 1	C	C	A	T	G	C	C	A	A	A	C	A	A	G	C	C	A	G	G	A	G	A	A	G	A	A	T	T	C	A	G	C	C	G		G	T	T
											Allele 2	C	C	A	T	G	C	C	A	A	A	C	A	A	G	C	C	A	G	G	A	G	A	A	G	A	A	T	T	C	A	G	C	C	G		G	T	T
							C1-2	386	no_indel	Wild-type	Allele 1	C	C	A	T	G	C	C	A	A	A	C	A	A	G	C	C	A	G	G	A	G	A	A	G	A	A	T	T	C	A	G	C	C	G		G	T	T
											Allele 2	C	C	A	T	G	C	C	A	A	A	C	A	A	G	C	C	A	G	G	A	G	A	A	G	A	A	T	T	C	A	G	C	C	G		G	T	T
							C1-3	530	no_indel	Wild-type	Allele 1	C	C	A	T	G	C	C	A	A	A	C	A	A	G	C	C	A	G	G	A	G	A	A	G	A	A	T	T	C	A	G	C	C	G		G	T	T
											Allele 2	C	C	A	T	G	C	C	A	A	A	C	A	A	G	C	C	A	G	G	A	G	A	A	G	A	A	T	T	C	A	G	C	C	G		G	T	T
	4	SaCas9	37°C	C2	0	1	C2-1	175	no_indel	Wild-type	Allele 1	C	C	A	T	G	C	C	A	A	A	C	A	A	G	C	C	A	G	G	A	G	A	A	G	A	A	T	T	C	A	G	C	C	G		G	T	T
											Allele 2	C	C	A	T	G	C	C	A	A	A	C	A	A	G	C	C	A	G	G	A	G	A	A	G	A	A	T	T	C	A	G	C	C	G		G	T	T
	4	SaCas9	37°C	C3	0	1	C3-1	453	no_indel	Wild-type	Allele 1	C	C	A	T	G	C	C	A	A	A	C	A	A	G	C	C	A	G	G	A	G	A	A	G	A	A	T	T	C	A	G	C	C	G		G	T	T
											Allele 2	C	C	A	T	G	C	C	A	A	A	C	A	A	G	C	C	A	G	G	A	G	A	A	G	A	A	T	T	C	A	G	C	C	G		G	T	T
							C3-2	545	no_indel	Wild-type	Allele 1	C	C	A	T	G	C	C	A	A	A	C	A	A	G	C	C	A	G	G	A	G	A	A	G	A	A	T	T	C	A	G	C	C	G		G	T	T
											Allele 2	C	C	A	T	G	C	C	A	A	A	C	A	A	G	C	C	A	G	G	A	G	A	A	G	A	A	T	T	C	A	G	C	C	G		G	T	T
	4	SaCas9	37°C	C4	0	0	na
	4	SaCas9	37°C	C5	0	0	na
	4	SaCas9	37°C	C6	0	1	C6-1	482	no_indel	Wild-type	Allele 1	C	C	A	T	G	C	C	A	A	A	C	A	A	G	C	C	A	G	G	A	G	A	A	G	A	A	T	T	C	A	G	C	C	G		G	T	T
											Allele 2	C	C	A	T	G	C	C	A	A	A	C	A	A	G	C	C	A	G	G	A	G	A	A	G	A	A	T	T	C	A	G	C	C	G		G	T	T
							C6-2	423	no_indel	Wild-type	Allele 1	C	C	A	T	G	C	C	A	A	A	C	A	A	G	C	C	A	G	G	A	G	A	A	G	A	A	T	T	C	A	G	C	C	G		G	T	T
											Allele 2	C	C	A	T	G	C	C	A	A	A	C	A	A	G	C	C	A	G	G	A	G	A	A	G	A	A	T	T	C	A	G	C	C	G		G	T	T
	4	SaCas9	37°C	C7	0	1	C7-1	415	no_indel	Wild-type	Allele 1	C	C	A	T	G	C	C	A	A	A	C	A	A	G	C	C	A	G	G	A	G	A	A	G	A	A	T	T	C	A	G	C	C	G		G	T	T
											Allele 2	C	C	A	T	G	C	C	A	A	A	C	A	A	G	C	C	A	G	G	A	G	A	A	G	A	A	T	T	C	A	G	C	C	G		G	T	T
							C7-2	400	no_indel	Wild-type	Allele 1	C	C	A	T	G	C	C	A	A	A	C	A	A	G	C	C	A	G	G	A	G	A	A	G	A	A	T	T	C	A	G	C	C	G		G	T	T
											Allele 2	C	C	A	T	G	C	C	A	A	A	C	A	A	G	C	C	A	G	G	A	G	A	A	G	A	A	T	T	C	A	G	C	C	G		G	T	T
							C7-3	399	no_indel	Wild-type	Allele 1	C	C	A	T	G	C	C	A	A	A	C	A	A	G	C	C	A	G	G	A	G	A	A	G	A	A	T	T	C	A	G	C	C	G		G	T	T
											Allele 2	C	C	A	T	G	C	C	A	A	A	C	A	A	G	C	C	A	G	G	A	G	A	A	G	A	A	T	T	C	A	G	C	C	G		G	T	T
	4	SaCas9	37°C	C8	0	1	C8-1	341	no_indel	Wild-type	Allele 1	C	C	A	T	G	C	C	A	A	A	C	A	A	G	C	C	A	G	G	A	G	A	A	G	A	A	T	T	C	A	G	C	C	G		G	T	T
											Allele 2	C	C	A	T	G	C	C	A	A	A	C	A	A	G	C	C	A	G	G	A	G	A	A	G	A	A	T	T	C	A	G	C	C	G		G	T	T
	4	SaCas9	37°C	C9	0	0	na
	4	SaCas9	37°C	C10	0	0	na
	4	SaCas9	37°C	C11	0	0	na
	4	SaCas9	37°C	C12	0	0	na
	4	SaCas9	37°C	C13	0	0	na
	4	SaCas9	37°C	C14	0	0	na
	4	SaCas9	37°C	C15	0	0	na
	4	SaCas9	37°C	C16	0	0	na
	4	SaCas9	37°C	C17	0	0	na
	4	SaCas9	37°C	C18	0	0	na
	4	SaCas9	37°C	C19	0	0	na
	4	SaCas9	37°C	C20	0	0	na
	4	SaCas9	37°C	C21	0	0	na
	4	SaCas9	37°C	C22	0	0	na
	4	SaCas9	37°C	C23	0	0	na
	4	SaCas9	37°C	C24	0	0	na
	4	SaCas9	37°C	C25	0	0	na
	5	SaCas9	27°C	C1	1	1	C1-1	293	161D1	Biallelic homozygous	Allele 1	C	C	A	T	G	C	C	A	A	A	C	A	A	G	C	C	A	G	G	A	G	A	A	G	A	A	T	T	C	A	G	C	C	G		-	T	T
									161D1		Allele 2	C	C	A	T	G	C	C	A	A	A	C	A	A	G	C	C	A	G	G	A	G	A	A	G	A	A	T	T	C	A	G	C	C	G		-	T	T
	5	SaCas9	27°C	C2	0	1	C2-1	257	no_indel	Wild-type	Allele 1	C	C	A	T	G	C	C	A	A	A	C	A	A	G	C	C	A	G	G	A	G	A	A	G	A	A	T	T	C	A	G	C	C	G		G	T	T
											Allele 2	C	C	A	T	G	C	C	A	A	A	C	A	A	G	C	C	A	G	G	A	G	A	A	G	A	A	T	T	C	A	G	C	C	G		G	T	T
	5	SaCas9	27°C	C3	0	1	C3-1	441	no_indel	Wild-type	Allele 1	C	C	A	T	G	C	C	A	A	A	C	A	A	G	C	C	A	G	G	A	G	A	A	G	A	A	T	T	C	A	G	C	C	G		G	T	T
											Allele 2	C	C	A	T	G	C	C	A	A	A	C	A	A	G	C	C	A	G	G	A	G	A	A	G	A	A	T	T	C	A	G	C	C	G		G	T	T
							C3-2	344	no_indel	Wild-type	Allele 1	C	C	A	T	G	C	C	A	A	A	C	A	A	G	C	C	A	G	G	A	G	A	A	G	A	A	T	T	C	A	G	C	C	G		G	T	T
											Allele 2	C	C	A	T	G	C	C	A	A	A	C	A	A	G	C	C	A	G	G	A	G	A	A	G	A	A	T	T	C	A	G	C	C	G		G	T	T
							C3-3	463	no_indel	Wild-type	Allele 1	C	C	A	T	G	C	C	A	A	A	C	A	A	G	C	C	A	G	G	A	G	A	A	G	A	A	T	T	C	A	G	C	C	G		G	T	T
											Allele 2	C	C	A	T	G	C	C	A	A	A	C	A	A	G	C	C	A	G	G	A	G	A	A	G	A	A	T	T	C	A	G	C	C	G		G	T	T
	5	SaCas9	27°C	C4	0	0	na
	5	SaCas9	27°C	C5	0	1	C5-1	199	137I1	Monoallelic	Allele 1	C	C	A	T	G	C	C	A	A	A	C	A	A	G	C	C	A	G	G	A	G	A	A	G	A	A	T	T	C	A	G	C	C	G	T	G	T	T
								122	no_indel		Allele 2	C	C	A	T	G	C	C	A	A	A	C	A	A	G	C	C	A	G	G	A	G	A	A	G	A	A	T	T	C	A	G	C	C	G		G	T	T
							C5-2	191	137I1	Monoallelic	Allele 1	C	C	A	T	G	C	C	A	A	A	C	A	A	G	C	C	A	G	G	A	G	A	A	G	A	A	T	T	C	A	G	C	C	G	T	G	T	T
								155	no_indel		Allele 2	C	C	A	T	G	C	C	A	A	A	C	A	A	G	C	C	A	G	G	A	G	A	A	G	A	A	T	T	C	A	G	C	C	G		G	T	T
	5	SaCas9	27°C	C6	0	0	na
	5	SaCas9	27°C	C7	0	1	C7-1	419	no_indel	Wild-type	Allele 1	C	C	A	T	G	C	C	A	A	A	C	A	A	G	C	C	A	G	G	A	G	A	A	G	A	A	T	T	C	A	G	C	C	G		G	T	T
											Allele 2	C	C	A	T	G	C	C	A	A	A	C	A	A	G	C	C	A	G	G	A	G	A	A	G	A	A	T	T	C	A	G	C	C	G		G	T	T
							C7-2	435	no_indel	Wild-type	Allele 1	C	C	A	T	G	C	C	A	A	A	C	A	A	G	C	C	A	G	G	A	G	A	A	G	A	A	T	T	C	A	G	C	C	G		G	T	T
											Allele 2	C	C	A	T	G	C	C	A	A	A	C	A	A	G	C	C	A	G	G	A	G	A	A	G	A	A	T	T	C	A	G	C	C	G		G	T	T
							C7-3	464	no_indel	Wild-type	Allele 1	C	C	A	T	G	C	C	A	A	A	C	A	A	G	C	C	A	G	G	A	G	A	A	G	A	A	T	T	C	A	G	C	C	G		G	T	T
											Allele 2	C	C	A	T	G	C	C	A	A	A	C	A	A	G	C	C	A	G	G	A	G	A	A	G	A	A	T	T	C	A	G	C	C	G		G	T	T
	5	SaCas9	27°C	C8	0	0	na
	5	SaCas9	27°C	C9	0	0	na
	5	SaCas9	27°C	C10	0	0	na
	5	SaCas9	27°C	C11	0	0	na
	5	SaCas9	27°C	C12	0	0	na
	5	SaCas9	27°C	C13	0	0	na
	5	SaCas9	27°C	C14	0	0	na
	5	SaCas9	27°C	C15	0	0	na
	5	SaCas9	27°C	C16	0	0	na
	5	SaCas9	27°C	C17	0	0	na
	5	SaCas9	27°C	C18	0	0	na
	5	SaCas9	27°C	C19	0	0	na
	5	SaCas9	27°C	C20	0	0	na
	5	SaCas9	27°C	C21	0	0	na
	5	SaCas9	27°C	C22	0	0	na
	5	SaCas9	27°C	C23	0	0	na
	5	SaCas9	27°C	C24	0	0	na
	5	SaCas9	27°C	C25	0	0	na
	5	SaCas9	37°C	C1	0	1	C1-1	375	no_indel	Wild-type	Allele 1	C	C	A	T	G	C	C	A	A	A	C	A	A	G	C	C	A	G	G	A	G	A	A	G	A	A	T	T	C	A	G	C	C	G		G	T	T
											Allele 2	C	C	A	T	G	C	C	A	A	A	C	A	A	G	C	C	A	G	G	A	G	A	A	G	A	A	T	T	C	A	G	C	C	G		G	T	T
	5	SaCas9	37°C	C2	0	1	C2-1	182	no_indel	Wild-type	Allele 1	C	C	A	T	G	C	C	A	A	A	C	A	A	G	C	C	A	G	G	A	G	A	A	G	A	A	T	T	C	A	G	C	C	G		G	T	T
											Allele 2	C	C	A	T	G	C	C	A	A	A	C	A	A	G	C	C	A	G	G	A	G	A	A	G	A	A	T	T	C	A	G	C	C	G		G	T	T
	5	SaCas9	37°C	C3	0	1	C3-1	266	no_indel	Wild-type	Allele 1	C	C	A	T	G	C	C	A	A	A	C	A	A	G	C	C	A	G	G	A	G	A	A	G	A	A	T	T	C	A	G	C	C	G		G	T	T
											Allele 2	C	C	A	T	G	C	C	A	A	A	C	A	A	G	C	C	A	G	G	A	G	A	A	G	A	A	T	T	C	A	G	C	C	G		G	T	T
							C3-2	216	no_indel	Wild-type	Allele 1	C	C	A	T	G	C	C	A	A	A	C	A	A	G	C	C	A	G	G	A	G	A	A	G	A	A	T	T	C	A	G	C	C	G		G	T	T
											Allele 2	C	C	A	T	G	C	C	A	A	A	C	A	A	G	C	C	A	G	G	A	G	A	A	G	A	A	T	T	C	A	G	C	C	G		G	T	T
							C3-3	379	no_indel	Wild-type	Allele 1	C	C	A	T	G	C	C	A	A	A	C	A	A	G	C	C	A	G	G	A	G	A	A	G	A	A	T	T	C	A	G	C	C	G		G	T	T
											Allele 2	C	C	A	T	G	C	C	A	A	A	C	A	A	G	C	C	A	G	G	A	G	A	A	G	A	A	T	T	C	A	G	C	C	G		G	T	T
	5	SaCas9	37°C	C4	0	1	C4-1	331	no_indel	Wild-type	Allele 1	C	C	A	T	G	C	C	A	A	A	C	A	A	G	C	C	A	G	G	A	G	A	A	G	A	A	T	T	C	A	G	C	C	G		G	T	T
											Allele 2	C	C	A	T	G	C	C	A	A	A	C	A	A	G	C	C	A	G	G	A	G	A	A	G	A	A	T	T	C	A	G	C	C	G		G	T	T
							C4-2	396	no_indel	Wild-type	Allele 1	C	C	A	T	G	C	C	A	A	A	C	A	A	G	C	C	A	G	G	A	G	A	A	G	A	A	T	T	C	A	G	C	C	G		G	T	T
											Allele 2	C	C	A	T	G	C	C	A	A	A	C	A	A	G	C	C	A	G	G	A	G	A	A	G	A	A	T	T	C	A	G	C	C	G		G	T	T
	5	SaCas9	37°C	C5	0	1	C5-1	na	na	na	na
							C5-2	303	no_indel	Wild-type	Allele 1	C	C	A	T	G	C	C	A	A	A	C	A	A	G	C	C	A	G	G	A	G	A	A	G	A	A	T	T	C	A	G	C	C	G		G	T	T
											Allele 2	C	C	A	T	G	C	C	A	A	A	C	A	A	G	C	C	A	G	G	A	G	A	A	G	A	A	T	T	C	A	G	C	C	G		G	T	T
	5	SaCas9	37°C	C6	0	1	C6-1	453	no_indel	Wild-type	Allele 1	C	C	A	T	G	C	C	A	A	A	C	A	A	G	C	C	A	G	G	A	G	A	A	G	A	A	T	T	C	A	G	C	C	G		G	T	T
											Allele 2	C	C	A	T	G	C	C	A	A	A	C	A	A	G	C	C	A	G	G	A	G	A	A	G	A	A	T	T	C	A	G	C	C	G		G	T	T
							C6-2	485	no_indel	Wild-type	Allele 1	C	C	A	T	G	C	C	A	A	A	C	A	A	G	C	C	A	G	G	A	G	A	A	G	A	A	T	T	C	A	G	C	C	G		G	T	T
											Allele 2	C	C	A	T	G	C	C	A	A	A	C	A	A	G	C	C	A	G	G	A	G	A	A	G	A	A	T	T	C	A	G	C	C	G		G	T	T
	5	SaCas9	37°C	C7	0	0	na
	5	SaCas9	37°C	C8	0	0	na
	5	SaCas9	37°C	C9	0	0	na
	5	SaCas9	37°C	C10	0	0	na
	5	SaCas9	37°C	C11	0	0	na
	5	SaCas9	37°C	C12	0	0	na
	5	SaCas9	37°C	C13	0	0	na
	5	SaCas9	37°C	C14	0	0	na
	5	SaCas9	37°C	C15	0	0	na
	5	SaCas9	37°C	C16	0	0	na
	5	SaCas9	37°C	C17	0	0	na
	5	SaCas9	37°C	C18	0	0	na
	5	SaCas9	37°C	C19	0	0	na
	5	SaCas9	37°C	C20	0	0	na
	5	SaCas9	37°C	C21	0	0	na
	5	SaCas9	37°C	C22	0	0	na
	5	SaCas9	37°C	C23	0	0	na
	5	SaCas9	37°C	C24	0	0	na
	5	SaCas9	37°C	C25	0	0	na
[truncated: 41 more columns]
