# Supplementary material for: Editing efficiencies with Cas9 orthologs, Cas12a endonucleases, and temperature in rice
Source: Front Genome Ed. 2023 Mar 17;5:1074641. doi: 10.3389/fgeed.2023.1074641 (PMC10080323; doi:10.3389/fgeed.2023.1074641)
Supplement: Supplementary file 4 [file Table1.XLSX]

## Sheet: Suppl. Table S1
Supplementary Table S1: Relevant sequences used in this study
Sequence ID	Primer Sequence (5' → 3')	Description	Reference
tracrRNASpCas9	GTTTCAGAGCTATGCTGGAAACAGCATAGCAAGTTGAAATAAGGCTAGTCCGTTATCAACTTGAAAAAGTGGCACCGAGTCGGTGCT	Structurally optimized Streptococcus pyogenes Cas9 scaffold	Dang et al. 2015
tracrRNASaCas9	GTTATAGTACTCTGGAAACAGAATCTACTATAACAAGGCAAAATGCCGTGTTTATCTCGTCAACTTGTTGGCGAGAT	Staphylococcus aureus Cas9 optimized scaffold	Chen et al. 2016
tracrRNASt1Cas9_Esvelt	GTTTTTGTACTCTCAGAAATGCAGAAGCTACAAAGATAAGGCTTCATGCCGAAATCAACACCCTGTCATTTTATGGCAGGGTGTT	Streptococcus thermophilus 1 Cas9 scaffold reported by Esvelt and collaborators	Esvelt et al. 2013
tracrRNASt1Cas9_Briner	GTTTTTGTACTCTGGTACCAGAAGCTACAAAGATAAGGCTTCATGCCGAAATCAACACCCTGTCATTTTATGGCAGGGTGTT	Streptococcus thermophilus 1 Cas9 scaffold reported by Briner et al.	Briner et al. 2014
DRAsCas12a	AATTTCTACTCTTGTAGAT	Direct repeat sequence of Acidaminococcus sp. BV3L6 Cas12a	Zetsche et al. 2015
DRMb3Cas12a	AATTTCTACTGTTTGTAGAT	Direct repeat sequence of Moraxella bovoculi AAX11_00205 Cas12a	Zetsche et al. 2015; Zetsche et al. 2019
SpCas9_PDS_CRISPR_Array	ggtgtcatctatgttactagatcgTCTAGAGGATCATGAACCAACGGCCTGGCTGTATTTGGTGGTTGTGTAGGGAGATGGGGAGAAGAAAAGCCCGATTCTCTTCGCTGTGATGGGCTGGATGCATGCGGGGGAGCGGGAGGCCCAAGTACGTGCACGGTGAGCGGCCCACAGGGCGAGTGTGAGCGCGAGAGGCGGGAGGAACAGTTTAGTACCACATTGCCCAGCTAACTCGAACGCGACCAACTTATAAACCCGCGCGCTGTCGCTTGTGTGCGAGCTTGGTATTAATGATGTTTCAGAGCTATGCTGGAAACAGCATAGCAAGTTGAAATAAGGCTAGTCCGTTATCAACTTGAAAAAGTGGCACCGAGTCGGTGCTTTTTTGTTTAAACatct…	CRISPR Array for SpCas9 for editing OsPDS gene (OsU6Pro::sgRNASpCas9::PolyT)	This study
SaCas9_PDS_CRISPR_Array	tctatgttactagatcgTCTAGAGGCGCGCCGGATCATGAACCAACGGCCTGGCTGTATTTGGTGGTTGTGTAGGGAGATGGGGAGAAGAAAAGCCCGATTCTCTTCGCTGTGATGGGCTGGATGCATGCGGGGGAGCGGGAGGCCCAAGTACGTGCACGGTGAGCGGCCCACAGGGCGAGTGTGAGCGCGAGAGGCGGGAGGAACAGTTTAGTACCACATTGCCCAGCTAACTCGAACGCGACCAACTTATAAACCCGCGCGCTGTCGCTTGTGTGTTTCAGGAAAATCAAACCGGGTTATAGTACTCTGGAAACAGAATCTACTATAACAAGGCAAAATGCCGTGTTTATCTCGTCAACTTGTTGGCGAGATTTTTTGTTTAAACatctagggataa…	CRISPR Array for SaCas9 for editing OsPDS gene (OsU6Pro::sgRNASaCas9::PolyT)	This study
St1Cas9_Esvelt_PDS_CRISPR_Array	ggtgtcatctatgttactagatcgTCTAGAGGATCATGAACCAACGGCCTGGCTGTATTTGGTGGTTGTGTAGGGAGATGGGGAGAAGAAAAGCCCGATTCTCTTCGCTGTGATGGGCTGGATGCATGCGGGGGAGCGGGAGGCCCAAGTACGTGCACGGTGAGCGGCCCACAGGGCGAGTGTGAGCGCGAGAGGCGGGAGGAACAGTTTAGTACCACATTGCCCAGCTAACTCGAACGCGACCAACTTATAAACCCGCGCGCTGTCGCTTGTGTGTTTGAACATTTCAGGTTTGGTTTTTGTACTCTCAGAAATGCAGAAGCTACAAAGATAAGGCTTCATGCCGAAATCAACACCCTGTCATTTTATGGCAGGGTGTTTTTTTGTTTAAACatctag…	CRISPR Array for St1Cas9 for editing OsPDS gene (OsU6Pro::sgRNASt1Cas9_Esvelt::PolyT)	This study
St1Cas9_Briner_PDS_CRISPR_Array	ggtgtcatctatgttactagatcgTCTAGAGGATCATGAACCAACGGCCTGGCTGTATTTGGTGGTTGTGTAGGGAGATGGGGAGAAGAAAAGCCCGATTCTCTTCGCTGTGATGGGCTGGATGCATGCGGGGGAGCGGGAGGCCCAAGTACGTGCACGGTGAGCGGCCCACAGGGCGAGTGTGAGCGCGAGAGGCGGGAGGAACAGTTTAGTACCACATTGCCCAGCTAACTCGAACGCGACCAACTTATAAACCCGCGCGCTGTCGCTTGTGTGTTTGAACATTTCAGGTTTGGTTTTTGTACTCTGGTACCAGAAGCTACAAAGATAAGGCTTCATGCCGAAATCAACACCCTGTCATTTTATGGCAGGGTGTTTTTTTGTTTAAACatctaggga…	CRISPR Array for St1Cas9 for editing OsPDS gene (OsU6Pro::sgRNASt1Cas9_Briner::PolyT)	This study
AsCas12a_PDS_CRISPR_Array	tctatgttactagatcgTCTAGAGGCGCGCCGGATCATGAACCAACGGCCTGGCTGTATTTGGTGGTTGTGTAGGGAGATGGGGAGAAGAAAAGCCCGATTCTCTTCGCTGTGATGGGCTGGATGCATGCGGGGGAGCGGGAGGCCCAAGTACGTGCACGGTGAGCGGCCCACAGGGCGAGTGTGAGCGCGAGAGGCGGGAGGAACAGTTTAGTACCACATTGCCCAGCTAACTCGAACGCGACCAACTTATAAACCCGCGCGCTGTCGCTTGTGTGAATTTCTACTGTTGTAGATAGTTGGAGCTTATCCCAACATTTTTTGTTTAAACatctagggataacagggtaat	CRISPR Array for SaCas9 for editing OsPDS gene (OsU6Pro::sgRNACas12a_AsCas12a::PolyT)	This study
Mb3Cas12a_PDS_CRISPR_Array	tctatgttactagatcgTCTAGAGGCGCGCCGGATCATGAACCAACGGCCTGGCTGTATTTGGTGGTTGTGTAGGGAGATGGGGAGAAGAAAAGCCCGATTCTCTTCGCTGTGATGGGCTGGATGCATGCGGGGGAGCGGGAGGCCCAAGTACGTGCACGGTGAGCGGCCCACAGGGCGAGTGTGAGCGCGAGAGGCGGGAGGAACAGTTTAGTACCACATTGCCCAGCTAACTCGAACGCGACCAACTTATAAACCCGCGCGCTGTCGCTTGTGTGAATTTCTACTGTTTGTAGATAGTTGGAGCTTATCCCAACATTTTTTGTTTAAACatctagggataacagggtaat	CRISPR Array for SaCas9 for editing OsPDS gene (OsU6Pro::sgRNACas12a_Mb3Cas12a::PolyT)	This study
The color-coding indicates OsU6 promoter (Feng et al. 2013) in blue, target-specific crRNA for PDS gene in rice (OsPDS) are highlighted in orange, tracrRNA/DR sequences are in purple. RNApolIII terminator is shown as a polyT sequence in black.
Single underline: XbaI, AscI XbaI restriction sites. Double underline PmeI restriction site. Lowercase plasmid backbone sequence
REFERENCES
	- Briner Alexandra E, Donohoue Paul D, Gomaa Ahmed A, Selle K, Slorach Euan M, Nye Christopher H, et al. Guide RNA Functional Modules Direct Cas9 Activity and Orthogonality. Mol Cell. 2014;56(2):333-9. Epub 2014/11/07. doi: 10.1016/j.molcel.2014.09.019. PubMed PMID: 25373540.
	- Chen B, Hu J, Almeida R, Liu H, Balakrishnan S, Covill-Cooke C, et al. Expanding the CRISPR imaging toolset with Staphylococcus aureus Cas9 for simultaneous imaging of multiple genomic loci. Nucleic Acids Res. 2016;44(8):e75. Epub 2016/01/08. doi: 10.1093/nar/gkv1533. PubMed PMID: 26740581; PubMed Central PMCID: PMCPMC4856973.
	- Dang Y, Jia G, Choi J, Ma H, Anaya E, Ye C, et al. Optimizing sgRNA structure to improve CRISPR-Cas9 knockout efficiency. Genome Biology. 2015;16(1):280. Epub 2015/12/17. doi: 10.1186/s13059-015-0846-3. PubMed PMID: 26671237; PubMed Central PMCID: PMCPMC4699467.
	- Esvelt KM, Mali P, Braff JL, Moosburner M, Yaung SJ, Church GM. Orthogonal Cas9 proteins for RNA-guided gene regulation and editing. Nat Methods. 2013;10(11):1116-21. Epub 2013/10/01. doi: 10.1038/nmeth.2681. PubMed PMID: 24076762; PubMed Central PMCID: PMCPMC3844869.
	- Feng Z, Zhang B, Ding W, Liu X, Yang D-L, Wei P, et al. Efficient genome editing in plants using a CRISPR/Cas system. Cell Res. 2013;23(10):1229-32. Epub 2013/08/21. doi: 10.1038/cr.2013.114. PubMed PMID: 23958582; PubMed Central PMCID: PMCPMC3790235.
	- Zetsche B, Gootenberg JS, Abudayyeh OO, Slaymaker IM, Makarova KS, Essletzbichler P, et al. Cpf1 Is a Single RNA-Guided Endonuclease of a Class 2 CRISPR-Cas System. Cell. 2015;163(3):759-71. Epub 2015/10/01. doi: https://doi.org/10.1016/j.cell.2015.09.038. PubMed PMID: 26422227; PubMed Central PMCID: PMCPMC4638220.
	- Zetsche B, Strecker J, Abudayyeh OO, Gootenberg JS, Scott DA, Zhang F. A Survey of Genome Editing Activity for 16 Cas12a Orthologs. The Keio Journal of Medicine. 2020;69(3):59-65. Epub 2019/11/15. doi: 10.2302/kjm.2019-0009-OA. PubMed PMID: 31723075; PubMed Central PMCID: PMCPMC7220826.
